# Supplementary material for: Identifying Candidate Genes for Short Gestation Length Trait in Chinese Qingping Pigs by Whole-Genome Resequencing and RNA Sequencing
Source: Front Genet. 2022 May 16;13:857705. doi: 10.3389/fgene.2022.857705 (PMC9159352; doi:10.3389/fgene.2022.857705)
Supplement: Supplementary file 1 [file Table2.XLSX]

## Sheet: Sheet1
Table S2. Average gestation lengths of downloaded breeds.
Breed	average gestation length
Berkshire	117
Calabrese	115.8
Hetao	114.3
Jinhua	115.3
Landrace	116.53
Meishan	114
Min	115
Neijiang	114.9
Pietrain	114.2
songliao_black_pig	114.09
Tongcheng	114
Wannan_Spotted	114
Wujin	114
Wuzhishan	115.5
Yorkshire	115.11
