# Supplementary material for: Identifying Candidate Genes for Short Gestation Length Trait in Chinese Qingping Pigs by Whole-Genome Resequencing and RNA Sequencing
Source: Front Genet. 2022 May 16;13:857705. doi: 10.3389/fgene.2022.857705 (PMC9159352; doi:10.3389/fgene.2022.857705)
Supplement: Supplementary file 2 [file Table3.XLSX]

## Sheet: Sheet1
Table S3. Sequencing reads, alignment statistics and mean coverage for each sample in this study.
Sample	Raw data(bp)	Clean data(bp)	Rate of Q20(%)	Rate of Q30(%)	Rate of GC(%)	Mapping rate(%)	Average depth	Coverage at least 1X(%)	Coverage at least 4X(%)
1028	27601120500	27312580500	94.81	89.09	44.56	98.01	9.38	98.33	90.09
1038	26329410900	26187763800	95.07	89.4	43.48	98.51	9.41	98.41	91.49
1050	31247861700	30959790000	93.62	85	44.17	98.76	10.86	98.52	93.99
1052	30423788400	30230559600	93.58	85.46	44.62	98.49	10.37	98.43	92.19
1068	30746581200	30635812500	96.01	91.25	42.92	98.86	10.97	98.65	95.68
1084	30905747700	30648904200	95.99	91.33	44.72	98.59	10.91	98.41	92.02
1086	28607019600	28361117700	94.72	88.75	44.8	98.41	10.15	98.38	91.09
1088	26754777300	26619815700	95.26	89.92	44.31	98.42	9.05	98.29	89.83
1102	26331194400	26184072300	95.16	89.73	43.82	98.2	8.92	98.42	90.57
1104	28180245600	27997597800	93.65	86.97	43.39	98.11	10.08	98.52	93.59
1108	29526411900	29304994200	95.28	89.93	44.3	98.32	10.02	98.44	92.07
1110	27820550700	27657441900	96.45	92.18	44.78	98.7	9.7	98.13	89.14
1132	26846375100	26551257600	94.27	87.88	45.06	98.43	9.53	98.19	88.73
1138	27562471800	27399692100	94.05	87.69	43.28	98.47	9.68	98.4	92.64
1140	26391909600	26240262000	93.67	85	43.75	98.88	9.44	98.4	92.45
1152	28458898800	28394755200	96.55	92.25	44.69	98.76	10.04	98.17	89.65
1160	29234153100	29128874400	96	91.31	43.8	98.84	10.43	98.34	92.46
1180	25401510600	25051094700	94.16	87.77	45.8	98.11	8.94	97.93	85.87
1186	25585786800	25374612900	94.1	87.8	44.12	98.35	9.04	98.18	89.02
1190	26356383900	26115585900	94	87.63	46.72	97.95	9.39	95.44	77.94
1204	29175401700	28812598500	94.84	88.99	43.84	98.55	10.07	98.51	92.61
1206	29372100300	29073833400	95.15	89.48	44.02	98.69	10.13	98.33	91.49
1208	28305269400	28141845600	93.88	85.57	42.74	98.87	9.68	98.51	94.03
1602	26665902900	26514654300	94	86.11	42.39	98.49	9.25	98.5	92.73
1710	26508871800	26414685900	94.28	86.56	42.36	98.57	9.15	98.44	92.32
1718	25806428100	25546341000	94.28	87.97	44.81	98.06	9.16	98.18	88.55
1810	27960520200	27653754600	95.83	91.07	44.67	98.56	9.94	98.38	91.22
2006	29304964500	28977112500	94.81	89.13	45.33	98.31	9.96	98.32	90.25
2008	26114335200	25770977700	93.58	85	46.34	98.44	9.11	97.49	84.5
2028	26301945900	26152471800	96.27	91.76	45.48	98.58	9.36	97.87	86.15
2030	24192264600	24008830500	93.65	85	44.81	98.68	8.53	98.07	87.69
2034	29269947300	29078745000	94.28	86.91	44.92	98.55	9.95	98.28	90.4
2036	26085227700	25534313100	93.82	85.52	44.5	98.74	8.8	98.02	87.57
2050	27817381800	27387529200	93.56	85	43.84	98.81	9.62	98.35	91.79
2052	28331300400	28119179100	94.38	88.17	43.64	98.63	10.03	98.41	92.46
2090	28149704700	27870952200	94.84	88.99	45.54	98.3	9.69	98.13	88.23
2300	30879943800	30562385400	94.81	88.9	43.56	98.73	10.8	98.51	93.9
2314	27952674300	27810540900	96.88	92.95	43.08	99.03	9.83	98.33	92.35
2344	27941992200	27757090200	93.76	87.09	43.8	98.42	9.91	98.45	92.7
2346	26142688200	25801932300	94.84	88.95	44.95	98.39	8.97	98.17	88.01
2400	26667749400	26478414000	94.26	88.05	44.22	98.27	9.47	98.35	91.25
2402	26648643300	26388661500	94.63	88.63	45.34	98.45	9.3	98.11	87.49
3000	27773948400	27321546600	95.28	90.11	45.78	98.29	9.82	98.2	88.92
3008	25695036300	25510958400	93.67	87.14	43.78	98.37	9.17	98.31	90.47
3032	25171536600	24624036900	93.53	85	43.62	98.81	8.64	98.39	90.38
3034	29751275100	29554689300	95.19	89.78	44.44	98.49	10.21	98.46	92.03
3052	31825505100	31725835200	97.06	93.28	45.06	98.76	10.99	98.12	90.1
3054	30083008800	29977702500	96.68	92.55	43.44	99.03	10.57	98.37	92.29
3058	26370726900	26185500900	93.55	85	43.64	98.85	9.58	98.39	91.96
3068	26549333400	26255199600	94.43	88.36	45.62	98.21	9.43	98.16	88.37
3090	28875465000	28777767000	96.6	92.41	45.63	98.67	10.07	98	88.36
3106	26807389500	26567910000	94.72	88.75	44.91	98.44	9.34	98.19	88.69
3110	29028225300	28807300800	94.84	88.94	44.43	98.54	10.09	98.4	91.05
3134	29200247400	29109893100	96.48	92.21	44.36	98.76	10.25	98.31	91.03
3136	27385819500	27139808400	94.6	88.58	45.2	98.46	9.47	98.28	88.88
3148	28307922000	27962590500	93.91	86.31	44.64	98.64	9.62	98.31	90.31
3158	31579310100	31484169000	96.1	91.42	42.99	98.97	11.26	98.47	93.85
3160	26137512600	25977866100	93.39	86.6	44.83	97.76	9.33	98.19	89.14
3178	26174787900	25891073400	94.12	87.69	45.47	98.25	9.24	98.11	87.81
3204	26230839600	26119731300	93.56	85	44.2	98.79	9.5	97.95	89.37
3206	28884262500	28647057900	95.05	89.52	44.86	98.15	9.75	98.27	90
3212	24548508600	24298784100	94.24	87.9	45.3	98.21	8.73	97.93	85.79
4002	26048211300	25864923600	95.54	90.52	45.53	98.31	9.34	98.07	87.64
4004	27032655300	26320440000	95.27	89.97	45.31	97.74	8.93	98.03	86.61
4068	24994672800	24834152100	93.3	85	44.14	98.59	8.79	98.23	89.44
4500	26368057800	26317224600	96.32	91.69	43.8	98.87	9.44	98.2	89.42
4502	26456618100	26247536400	94.61	88.36	44.98	98.47	9.48	98.23	88.78
4904	28501330200	28233558000	93.59	85	45.28	98.62	9.95	98.28	90.46
5104	32556445200	32284774200	95.81	91.02	45.09	98.57	11.62	98.45	93.11
6002	26342670600	26016514800	92.6	85	41.97	98.12	9.26	98.5	92.19
6004	25150688700	24915823500	95	89.06	45.81	98.25	8.88	97.92	85.36
6018	29854977600	29790804900	96.48	92.01	43.56	98.87	10.63	98.4	93.51
6102	24169342500	24038244900	93.63	85	44.29	98.67	8.48	98.27	88.89
6104	26939061300	26634402000	93.82	86.12	44.55	98.64	9.22	98.33	89.82
6114	27161812800	26841708600	95.97	91.31	45.25	98.27	9.56	98.2	88.77
6218	26729422800	26423940900	93.57	85	44.09	98.72	9.29	98.34	91.07
6302	25494284700	25323065700	93.59	85	44.2	98.9	9.06	98.22	89.84
7006	27212865600	27009397200	93.89	87.48	44.65	98.02	9.61	98.23	90.63
7052	27143605200	26907215700	94.27	88.24	45.23	98	9.32	98	88.19
8002	25170041100	25043411700	96.42	92.03	44.14	98.91	9.05	97.87	87.37
8004	25080276600	24903587100	95.17	89.68	45.57	97.12	8.45	97.87	84.35
8006	27067007700	26770761300	94.5	88.49	44.87	98.47	9.66	98.32	89.95
8018	31997469300	31793161200	93.59	85	43.33	98.81	11.1	98.57	94.92
8054	26167080300	26103089700	96.13	91.32	43.57	98.8	9.48	98.29	90.99
8110	27120856200	26691318900	93.88	86.25	44.86	98.58	9.15	98.29	89.07
8238	24807944100	24582424200	94.75	88.91	44.05	98.49	8.92	98.24	89.57
8240	24415853700	24223711500	94.66	88.43	45.63	97.72	8.77	97.91	85.84
8300	29035125900	28735608900	94	87.53	44.59	98.46	10.29	98.36	92.23
8312	26365672200	26194489200	93.52	85	45.77	98.54	9.36	97.9	86.74
8322	28656599100	28455256800	96.2	91.66	44.97	98.67	10.26	98.18	89.5
9000	26741786400	26487174000	93.68	85	45.28	98.75	9.28	98.1	88.07
9004	29961091500	29708868900	93.6	85	43.81	98.64	10.76	98.48	93.41
9104	29722211100	29477367900	93.57	85.42	44.8	98.49	10.22	98.39	91.57
9304	28510209600	28166574600	95.03	89.35	44.38	98.49	10.09	98.39	91.44
9316	30153798300	29834143800	95.9	91.28	46.41	97.95	10.61	98.03	88.81
9404	26832184200	26620603200	95.41	90.18	44.8	97.95	9.12	98.2	88.55
9406	27372590400	27145541400	94.36	88.06	45.62	98.11	9.75	98.16	89.03
9410	27199955100	27025885200	95.13	89.71	43.83	98.49	9.28	98.38	90.79
9412	28078182900	27888406200	96.78	92.75	45.47	98.3	9.75	97.83	86.38
9418	26480024700	26222309700	95	89.58	45.61	98.09	9.49	98.08	88.15
