# Supplementary material for: Identifying Candidate Genes for Short Gestation Length Trait in Chinese Qingping Pigs by Whole-Genome Resequencing and RNA Sequencing
Source: Front Genet. 2022 May 16;13:857705. doi: 10.3389/fgene.2022.857705 (PMC9159352; doi:10.3389/fgene.2022.857705)
Supplement: Supplementary file 4 [file Table4.XLSX]

## Sheet: Sheet1
Table S4. Summary of pigs for genome re-sequencing in this study.
Sample	Breed	Specie	Origin	Source
1028	Qingping	Sus scrofa	Yichang, Hubei	this study
1038	Qingping	Sus scrofa	Yichang, Hubei	this study
1050	Qingping	Sus scrofa	Yichang, Hubei	this study
1052	Qingping	Sus scrofa	Yichang, Hubei	this study
1068	Qingping	Sus scrofa	Yichang, Hubei	this study
1084	Qingping	Sus scrofa	Yichang, Hubei	this study
1086	Qingping	Sus scrofa	Yichang, Hubei	this study
1088	Qingping	Sus scrofa	Yichang, Hubei	this study
1102	Qingping	Sus scrofa	Yichang, Hubei	this study
1104	Qingping	Sus scrofa	Yichang, Hubei	this study
1108	Qingping	Sus scrofa	Yichang, Hubei	this study
1110	Qingping	Sus scrofa	Yichang, Hubei	this study
1132	Qingping	Sus scrofa	Yichang, Hubei	this study
1138	Qingping	Sus scrofa	Yichang, Hubei	this study
1140	Qingping	Sus scrofa	Yichang, Hubei	this study
1152	Qingping	Sus scrofa	Yichang, Hubei	this study
1160	Qingping	Sus scrofa	Yichang, Hubei	this study
1180	Qingping	Sus scrofa	Yichang, Hubei	this study
1186	Qingping	Sus scrofa	Yichang, Hubei	this study
1190	Qingping	Sus scrofa	Yichang, Hubei	this study
1204	Qingping	Sus scrofa	Yichang, Hubei	this study
1206	Qingping	Sus scrofa	Yichang, Hubei	this study
1208	Qingping	Sus scrofa	Yichang, Hubei	this study
1602	Qingping	Sus scrofa	Yichang, Hubei	this study
1710	Qingping	Sus scrofa	Yichang, Hubei	this study
1718	Qingping	Sus scrofa	Yichang, Hubei	this study
1810	Qingping	Sus scrofa	Yichang, Hubei	this study
2006	Qingping	Sus scrofa	Yichang, Hubei	this study
2008	Qingping	Sus scrofa	Yichang, Hubei	this study
2028	Qingping	Sus scrofa	Yichang, Hubei	this study
2030	Qingping	Sus scrofa	Yichang, Hubei	this study
2034	Qingping	Sus scrofa	Yichang, Hubei	this study
2036	Qingping	Sus scrofa	Yichang, Hubei	this study
2050	Qingping	Sus scrofa	Yichang, Hubei	this study
2052	Qingping	Sus scrofa	Yichang, Hubei	this study
2090	Qingping	Sus scrofa	Yichang, Hubei	this study
2300	Qingping	Sus scrofa	Yichang, Hubei	this study
2314	Qingping	Sus scrofa	Yichang, Hubei	this study
2344	Qingping	Sus scrofa	Yichang, Hubei	this study
2346	Qingping	Sus scrofa	Yichang, Hubei	this study
2400	Qingping	Sus scrofa	Yichang, Hubei	this study
2402	Qingping	Sus scrofa	Yichang, Hubei	this study
3000	Qingping	Sus scrofa	Yichang, Hubei	this study
3008	Qingping	Sus scrofa	Yichang, Hubei	this study
3032	Qingping	Sus scrofa	Yichang, Hubei	this study
3034	Qingping	Sus scrofa	Yichang, Hubei	this study
3052	Qingping	Sus scrofa	Yichang, Hubei	this study
3054	Qingping	Sus scrofa	Yichang, Hubei	this study
3058	Qingping	Sus scrofa	Yichang, Hubei	this study
3068	Qingping	Sus scrofa	Yichang, Hubei	this study
3090	Qingping	Sus scrofa	Yichang, Hubei	this study
3106	Qingping	Sus scrofa	Yichang, Hubei	this study
3110	Qingping	Sus scrofa	Yichang, Hubei	this study
3134	Qingping	Sus scrofa	Yichang, Hubei	this study
3136	Qingping	Sus scrofa	Yichang, Hubei	this study
3148	Qingping	Sus scrofa	Yichang, Hubei	this study
3158	Qingping	Sus scrofa	Yichang, Hubei	this study
3160	Qingping	Sus scrofa	Yichang, Hubei	this study
3178	Qingping	Sus scrofa	Yichang, Hubei	this study
3204	Qingping	Sus scrofa	Yichang, Hubei	this study
3206	Qingping	Sus scrofa	Yichang, Hubei	this study
3212	Qingping	Sus scrofa	Yichang, Hubei	this study
4002	Qingping	Sus scrofa	Yichang, Hubei	this study
4004	Qingping	Sus scrofa	Yichang, Hubei	this study
4068	Qingping	Sus scrofa	Yichang, Hubei	this study
4500	Qingping	Sus scrofa	Yichang, Hubei	this study
4502	Qingping	Sus scrofa	Yichang, Hubei	this study
4904	Qingping	Sus scrofa	Yichang, Hubei	this study
5104	Qingping	Sus scrofa	Yichang, Hubei	this study
6002	Qingping	Sus scrofa	Yichang, Hubei	this study
6004	Qingping	Sus scrofa	Yichang, Hubei	this study
6018	Qingping	Sus scrofa	Yichang, Hubei	this study
6102	Qingping	Sus scrofa	Yichang, Hubei	this study
6104	Qingping	Sus scrofa	Yichang, Hubei	this study
6218	Qingping	Sus scrofa	Yichang, Hubei	this study
6302	Qingping	Sus scrofa	Yichang, Hubei	this study
7006	Qingping	Sus scrofa	Yichang, Hubei	this study
7052	Qingping	Sus scrofa	Yichang, Hubei	this study
8002	Qingping	Sus scrofa	Yichang, Hubei	this study
8004	Qingping	Sus scrofa	Yichang, Hubei	this study
8006	Qingping	Sus scrofa	Yichang, Hubei	this study
8018	Qingping	Sus scrofa	Yichang, Hubei	this study
8054	Qingping	Sus scrofa	Yichang, Hubei	this study
8110	Qingping	Sus scrofa	Yichang, Hubei	this study
8238	Qingping	Sus scrofa	Yichang, Hubei	this study
8240	Qingping	Sus scrofa	Yichang, Hubei	this study
8300	Qingping	Sus scrofa	Yichang, Hubei	this study
8312	Qingping	Sus scrofa	Yichang, Hubei	this study
8322	Qingping	Sus scrofa	Yichang, Hubei	this study
9000	Qingping	Sus scrofa	Yichang, Hubei	this study
9004	Qingping	Sus scrofa	Yichang, Hubei	this study
9104	Qingping	Sus scrofa	Yichang, Hubei	this study
9114	Qingping	Sus scrofa	Yichang, Hubei	this study
9304	Qingping	Sus scrofa	Yichang, Hubei	this study
9316	Qingping	Sus scrofa	Yichang, Hubei	this study
9404	Qingping	Sus scrofa	Yichang, Hubei	this study
9406	Qingping	Sus scrofa	Yichang, Hubei	this study
9410	Qingping	Sus scrofa	Yichang, Hubei	this study
9412	Qingping	Sus scrofa	Yichang, Hubei	this study
9418	Qingping	Sus scrofa	Yichang, Hubei	this study
SRX1065917	Berkshire	Sus scrofa	England	SRX1065917
SRX361112	Berkshire	Sus scrofa	England	SRX361112
SRX361110	Berkshire	Sus scrofa	England	SRX361110
SRX1072779	Berkshire	Sus scrofa	England	SRX1072779
SRX1060408	Berkshire	Sus scrofa	England	SRX1060408
SRX1065925	Berkshire	Sus scrofa	England	SRX1065925
ERS804977	Berkshire	Sus scrofa	England	ERS804977
SRX1072786	Berkshire	Sus scrofa	England	SRX1072786
ERS804976	Berkshire	Sus scrofa	England	ERS804976
SRX1060417	Berkshire	Sus scrofa	England	SRX1060417
SRX1065914	Berkshire	Sus scrofa	England	SRX1065914
SRX361111	Berkshire	Sus scrofa	England	SRX361111
SRX1072753	Berkshire	Sus scrofa	England	SRX1072753
SRS1261796	Berkshire	Sus scrofa	England	SRS1261796
SRX1060405	Berkshire	Sus scrofa	England	SRX1060405
ERS804980	Calabrese	Sus scrofa	Italy	ERS804980
SRS465750	Hetao	Sus scrofa	Wuyuan,Inner Mongolia, China	SRS465750
SRS465753	Hetao	Sus scrofa	Wuyuan,Inner Mongolia, China	SRS465753
SRS465751	Hetao	Sus scrofa	Wuyuan,Inner Mongolia, China	SRS465751
SRS465752	Hetao	Sus scrofa	Wuyuan,Inner Mongolia, China	SRS465752
SRS465754	Hetao	Sus scrofa	Wuyuan,Inner Mongolia, China	SRS465754
SRS465755	Hetao	Sus scrofa	Wuyuan,Inner Mongolia, China	SRS465755
ERS804942	Jinhua	Sus scrofa	Zhejiang, China	ERS804942
SRX219288	Jinhua	Sus scrofa	Zhejiang, China	SRX219288
ERS804943	Jinhua	Sus scrofa	Zhejiang, China	ERS804943
SRX219287	Jinhua	Sus scrofa	Zhejiang, China	SRX219287
SRS1261811	Jinhua	Sus scrofa	Zhejiang, China	SRS1261811
SRX219286	Jinhua	Sus scrofa	Zhejiang, China	SRX219286
SRX703543	Landrace	Sus scrofa	DenmarkdkAstridDanmark	SRX703543
SRX2538608	Landrace	Sus scrofa	DenmarkdkAstridDanmark	SRX2538608
ERS805000	Landrace	Sus scrofa	DenmarkdkAstridDanmark	ERS805000
ERX149146	Landrace	Sus scrofa	DenmarkdkAstridDanmark	ERX149146
SRX2208390	Landrace	Sus scrofa	DenmarkdkAstridDanmark	SRX2208390
SRX703542	Landrace	Sus scrofa	DenmarkdkAstridDanmark	SRX703542
SRX2208401	Landrace	Sus scrofa	DenmarkdkAstridDanmark	SRX2208401
SRX2996557	Landrace	Sus scrofa	DenmarkdkAstridDanmark	SRX2996557
SRX2538609	Landrace	Sus scrofa	DenmarkdkAstridDanmark	SRX2538609
SRX2538611	Landrace	Sus scrofa	DenmarkdkAstridDanmark	SRX2538611
ERX149145	Landrace	Sus scrofa	DenmarkdkAstridDanmark	ERX149145
SRX2208379	Landrace	Sus scrofa	DenmarkdkAstridDanmark	SRX2208379
SRX703550	Landrace	Sus scrofa	DenmarkdkAstridDanmark	SRX703550
SRX2208350	Landrace	Sus scrofa	DenmarkdkAstridDanmark	SRX2208350
SRX5087224	Landrace	Sus scrofa	DenmarkdkAstridDanmark	SRX5087224
SRX2538607	Landrace	Sus scrofa	DenmarkdkAstridDanmark	SRX2538607
SRX2208347	Landrace	Sus scrofa	DenmarkdkAstridDanmark	SRX2208347
SRX703549	Landrace	Sus scrofa	DenmarkdkAstridDanmark	SRX703549
SRX857361	Landrace	Sus scrofa	DenmarkdkAstridDanmark	SRX857361
SRX2538610	Landrace	Sus scrofa	DenmarkdkAstridDanmark	SRX2538610
SRX2208357	Landrace	Sus scrofa	DenmarkdkAstridDanmark	SRX2208357
ERX149147	Landrace	Sus scrofa	DenmarkdkAstridDanmark	ERX149147
SRX2208345	Landrace	Sus scrofa	DenmarkdkAstridDanmark	SRX2208345
SRX703547	Landrace	Sus scrofa	DenmarkdkAstridDanmark	SRX703547
ERX149144	Landrace	Sus scrofa	DenmarkdkAstridDanmark	ERX149144
SRX703546	Landrace	Sus scrofa	DenmarkdkAstridDanmark	SRX703546
ERX149143	Landrace	Sus scrofa	DenmarkdkAstridDanmark	ERX149143
SRX2208346	Landrace	Sus scrofa	DenmarkdkAstridDanmark	SRX2208346
SRX703541	Landrace	Sus scrofa	DenmarkdkAstridDanmark	SRX703541
SRX703552	Landrace	Sus scrofa	DenmarkdkAstridDanmark	SRX703552
SRX2208348	Landrace	Sus scrofa	DenmarkdkAstridDanmark	SRX2208348
SRX703545	Landrace	Sus scrofa	DenmarkdkAstridDanmark	SRX703545
SRX703540	Landrace	Sus scrofa	DenmarkdkAstridDanmark	SRX703540
SRX2208368	Landrace	Sus scrofa	DenmarkdkAstridDanmark	SRX2208368
ERS804999	Landrace	Sus scrofa	DenmarkdkAstridDanmark	ERS804999
SRX703548	Landrace	Sus scrofa	DenmarkdkAstridDanmark	SRX703548
SRX2208412	Landrace	Sus scrofa	DenmarkdkAstridDanmark	SRX2208412
SRX703544	Landrace	Sus scrofa	DenmarkdkAstridDanmark	SRX703544
SRS1261807	Landrace	Sus scrofa	DenmarkdkAstridDanmark	SRS1261807
SRX190955	Landrace	Sus scrofa	DenmarkdkAstridDanmark	SRX190955
ERS804996	Landrace	Sus scrofa	DenmarkdkAstridDanmark	ERS804996
SRX703551	Landrace	Sus scrofa	DenmarkdkAstridDanmark	SRX703551
SRX2208415	Landrace	Sus scrofa	DenmarkdkAstridDanmark	SRX2208415
ERS804997	Landrace	Sus scrofa	DenmarkdkAstridDanmark	ERS804997
SRS2043847	Landrace	Sus scrofa	DenmarkdkAstridDanmark	SRS2043847
ERX149165	Meishan	Sus scrofa	Jiangsu, China	ERX149165
SRS2044542	Meishan	Sus scrofa	Jiangsu, China	SRS2044542
SRS2048284	Meishan	Sus scrofa	Jiangsu, China	SRS2048284
ERS804950	Meishan	Sus scrofa	Jiangsu, China	ERS804950
SRS2048172	Meishan	Sus scrofa	Jiangsu, China	SRS2048172
ERX149164	Meishan	Sus scrofa	Jiangsu, China	ERX149164
SRS2043301	Meishan	Sus scrofa	Jiangsu, China	SRS2043301
ERS804957	Meishan	Sus scrofa	Jiangsu, China	ERS804957
SRS2048848	Meishan	Sus scrofa	Jiangsu, China	SRS2048848
ERS804958	Meishan	Sus scrofa	Jiangsu, China	ERS804958
SRS2043915	Meishan	Sus scrofa	Jiangsu, China	SRS2043915
SRS2053343	Meishan	Sus scrofa	Jiangsu, China	SRS2053343
SRS2043845	Meishan	Sus scrofa	Jiangsu, China	SRS2043845
SRS2043849	Meishan	Sus scrofa	Jiangsu, China	SRS2043849
SRS2044055	Meishan	Sus scrofa	Jiangsu, China	SRS2044055
ERS804956	Meishan	Sus scrofa	Jiangsu, China	ERS804956
ERS804949	Meishan	Sus scrofa	Jiangsu, China	ERS804949
SRS2048849	Meishan	Sus scrofa	Jiangsu, China	SRS2048849
SRS2040260	Meishan	Sus scrofa	Jiangsu, China	SRS2040260
SRS2046487	Meishan	Sus scrofa	Jiangsu, China	SRS2046487
ERX149163	Meishan	Sus scrofa	Jiangsu, China	ERX149163
ERS804952	Meishan	Sus scrofa	Jiangsu, China	ERS804952
SRS2048171	Meishan	Sus scrofa	Jiangsu, China	SRS2048171
SRS2040900	Meishan	Sus scrofa	Jiangsu, China	SRS2040900
SRX2996555	Meishan	Sus scrofa	Jiangsu, China	SRX2996555
SRS2043292	Meishan	Sus scrofa	Jiangsu, China	SRS2043292
SRX190960	Meishan	Sus scrofa	Jiangsu, China	SRX190960
ERS804953	Meishan	Sus scrofa	Jiangsu, China	ERS804953
SRS2043995	Meishan	Sus scrofa	Jiangsu, China	SRS2043995
SRS2043852	Meishan	Sus scrofa	Jiangsu, China	SRS2043852
SRS2051325	Meishan	Sus scrofa	Jiangsu, China	SRS2051325
ERX149162	Meishan	Sus scrofa	Jiangsu, China	ERX149162
SRS2046192	Meishan	Sus scrofa	Jiangsu, China	SRS2046192
ERS804954	Meishan	Sus scrofa	Jiangsu, China	ERS804954
SRS2046488	Meishan	Sus scrofa	Jiangsu, China	SRS2046488
SRS2052083	Meishan	Sus scrofa	Jiangsu, China	SRS2052083
ERS804955	Meishan	Sus scrofa	Jiangsu, China	ERS804955
SRS2043302	Meishan	Sus scrofa	Jiangsu, China	SRS2043302
SRS2053229	Meishan	Sus scrofa	Jiangsu, China	SRS2053229
SRS2043291	Meishan	Sus scrofa	Jiangsu, China	SRS2043291
SRS2043856	Meishan	Sus scrofa	Jiangsu, China	SRS2043856
SRS2046281	Meishan	Sus scrofa	Jiangsu, China	SRS2046281
SRS1261813	Meishan	Sus scrofa	Jiangsu, China	SRS1261813
SRS2043609	Meishan	Sus scrofa	Jiangsu, China	SRS2043609
SRS2048767	Meishan	Sus scrofa	Jiangsu, China	SRS2048767
ERS804951	Meishan	Sus scrofa	Jiangsu, China	ERS804951
SRS2044030	Meishan	Sus scrofa	Jiangsu, China	SRS2044030
SRS2048245	Meishan	Sus scrofa	Jiangsu, China	SRS2048245
SRS2040333	Min	Sus scrofa	Lanxi, Heilongjiang, China	SRS2040333
SRX1502126	Min	Sus scrofa	Lanxi, Heilongjiang, China	SRX1502126
SRX1502487	Min	Sus scrofa	Lanxi, Heilongjiang, China	SRX1502487
SRS465759	Min	Sus scrofa	Lanxi, Heilongjiang, China	SRS465759
SRX1502488	Min	Sus scrofa	Lanxi, Heilongjiang, China	SRX1502488
SRS465760	Min	Sus scrofa	Lanxi, Heilongjiang, China	SRS465760
SRS465761	Min	Sus scrofa	Lanxi, Heilongjiang, China	SRS465761
SRS465756	Min	Sus scrofa	Lanxi, Heilongjiang, China	SRS465756
SRS465757	Min	Sus scrofa	Lanxi, Heilongjiang, China	SRS465757
SRX1502492	Min	Sus scrofa	Lanxi, Heilongjiang, China	SRX1502492
SRX1502489	Min	Sus scrofa	Lanxi, Heilongjiang, China	SRX1502489
SRS465758	Min	Sus scrofa	Lanxi, Heilongjiang, China	SRS465758
SRX1502432	Min	Sus scrofa	Lanxi, Heilongjiang, China	SRX1502432
SRX1502494	Min	Sus scrofa	Lanxi, Heilongjiang, China	SRX1502494
SRX1502486	Min	Sus scrofa	Lanxi, Heilongjiang, China	SRX1502486
SRX219278	Neijiang	Sus scrofa	Sichuan, China	SRX219278
SRX219283	Neijiang	Sus scrofa	Sichuan, China	SRX219283
SRX219279	Neijiang	Sus scrofa	Sichuan, China	SRX219279
ERX149167	Pietrain	Sus scrofa	Belgium	ERX149167
ERX149170	Pietrain	Sus scrofa	Belgium	ERX149170
SRX2996556	Pietrain	Sus scrofa	Belgium	SRX2996556
ERS718610	Pietrain	Sus scrofa	Belgium	ERS718610
ERX149171	Pietrain	Sus scrofa	Belgium	ERX149171
ERX954930	Pietrain	Sus scrofa	Belgium	ERX954930
ERX149169	Pietrain	Sus scrofa	Belgium	ERX149169
ERX954910	Pietrain	Sus scrofa	Belgium	ERX954910
ERS718611	Pietrain	Sus scrofa	Belgium	ERS718611
ERS718606	Pietrain	Sus scrofa	Belgium	ERS718606
ERX954929	Pietrain	Sus scrofa	Belgium	ERX954929
ERX954928	Pietrain	Sus scrofa	Belgium	ERX954928
ERS804940	Pietrain	Sus scrofa	Belgium	ERS804940
ERX954925	Pietrain	Sus scrofa	Belgium	ERX954925
ERX1054288	Pietrain	Sus scrofa	Belgium	ERX1054288
ERS718608	Pietrain	Sus scrofa	Belgium	ERS718608
ERS718613	Pietrain	Sus scrofa	Belgium	ERS718613
ERX149168	Pietrain	Sus scrofa	Belgium	ERX149168
ERS718609	Pietrain	Sus scrofa	Belgium	ERS718609
SRS1261808	Pietrain	Sus scrofa	Belgium	SRS1261808
SRX486866	songliao_black_pig	Sus scrofa	Tianjin, China	SRX486866
SRX486865	songliao_black_pig	Sus scrofa	Tianjin, China	SRX486865
SRX473149	Tongcheng	Sus scrofa	Hubei, China	SRX473149
SRX510749	Tongcheng	Sus scrofa	Hubei, China	SRX510749
SRX473147	Tongcheng	Sus scrofa	Hubei, China	SRX473147
SRX473148	Tongcheng	Sus scrofa	Hubei, China	SRX473148
SRX473146	Tongcheng	Sus scrofa	Hubei, China	SRX473146
ERS804959	Wannan_Spotted	Sus scrofa	Anhui, China	ERS804959
ERS804960	Wannan_Spotted	Sus scrofa	Anhui, China	ERS804960
SRX219272	Wujin	Sus scrofa	Yunnan, China	SRX219272
SRX219274	Wujin	Sus scrofa	Yunnan, China	SRX219274
SRX219273	Wujin	Sus scrofa	Yunnan, China	SRX219273
SRS465708	Wuzhishan	Sus scrofa	Haikou, Hainan, China	SRS465708
SRX3788954	Wuzhishan	Sus scrofa	Haikou, Hainan, China	SRX3788954
SRS465710	Wuzhishan	Sus scrofa	Haikou, Hainan, China	SRS465710
SRS465712	Wuzhishan	Sus scrofa	Haikou, Hainan, China	SRS465712
SRS465711	Wuzhishan	Sus scrofa	Haikou, Hainan, China	SRS465711
SRS465709	Wuzhishan	Sus scrofa	Haikou, Hainan, China	SRS465709
SRS688476	Wuzhishan	Sus scrofa	Haikou, Hainan, China	SRS688476
SRS465713	Wuzhishan	Sus scrofa	Haikou, Hainan, China	SRS465713
SRX703583	Yorkshire	Sus scrofa	England	SRX703583
SRX2787051	Yorkshire	Sus scrofa	England	SRX2787051
SRX2996558	Yorkshire	Sus scrofa	England	SRX2996558
ERX149149	Yorkshire	Sus scrofa	England	ERX149149
SRX703581	Yorkshire	Sus scrofa	England	SRX703581
ERX149161	Yorkshire	Sus scrofa	England	ERX149161
ERS804939	Yorkshire	Sus scrofa	England	ERS804939
SRX703596	Yorkshire	Sus scrofa	England	SRX703596
ERX149158	Yorkshire	Sus scrofa	England	ERX149158
SRX703584	Yorkshire	Sus scrofa	England	SRX703584
ERX149150	Yorkshire	Sus scrofa	England	ERX149150
SRX703585	Yorkshire	Sus scrofa	England	SRX703585
SRX5087225	Yorkshire	Sus scrofa	England	SRX5087225
SRX703580	Yorkshire	Sus scrofa	England	SRX703580
ERX149154	Yorkshire	Sus scrofa	England	ERX149154
SRX703597	Yorkshire	Sus scrofa	England	SRX703597
ERX149159	Yorkshire	Sus scrofa	England	ERX149159
SRX703579	Yorkshire	Sus scrofa	England	SRX703579
SRX190959	Yorkshire	Sus scrofa	England	SRX190959
SRX857360	Yorkshire	Sus scrofa	England	SRX857360
ERX149153	Yorkshire	Sus scrofa	England	ERX149153
ERS805002	Yorkshire	Sus scrofa	England	ERS805002
SRX703577	Yorkshire	Sus scrofa	England	SRX703577
ERS804938	Yorkshire	Sus scrofa	England	ERS804938
ERX149160	Yorkshire	Sus scrofa	England	ERX149160
SRX190954	Yorkshire	Sus scrofa	England	SRX190954
SRX703589	Yorkshire	Sus scrofa	England	SRX703589
ERX149152	Yorkshire	Sus scrofa	England	ERX149152
SRX703594	Yorkshire	Sus scrofa	England	SRX703594
ERX149156	Yorkshire	Sus scrofa	England	ERX149156
SRX703582	Yorkshire	Sus scrofa	England	SRX703582
SRS2043916	Yorkshire	Sus scrofa	England	SRS2043916
SRX703595	Yorkshire	Sus scrofa	England	SRX703595
ERX149157	Yorkshire	Sus scrofa	England	ERX149157
ERX149151	Yorkshire	Sus scrofa	England	ERX149151
SRS1261809	Yorkshire	Sus scrofa	England	SRS1261809
SRX703599	Yorkshire	Sus scrofa	England	SRX703599
ERX149148	Yorkshire	Sus scrofa	England	ERX149148
SRX703586	Yorkshire	Sus scrofa	England	SRX703586
ERX149155	Yorkshire	Sus scrofa	England	ERX149155
