# Supplementary material for: Identifying Candidate Genes for Short Gestation Length Trait in Chinese Qingping Pigs by Whole-Genome Resequencing and RNA Sequencing
Source: Front Genet. 2022 May 16;13:857705. doi: 10.3389/fgene.2022.857705 (PMC9159352; doi:10.3389/fgene.2022.857705)
Supplement: Supplementary file 5 [file Table1.XLSX]

## Sheet: Sheet1
Table S1. Gestation lengths of 100 QP pigs in this study.
Sample	No. of gestation	Gestation Length
1028	1	112
1028	2	112
1028	3	112
1028	4	113
1038	1	112
1038	2	112
1038	3	113
1050	1	114
1050	2	113
1050	3	113
1050	4	112
1050	5	114
1050	6	112
1052	1	115
1052	2	114
1052	3	113
1052	4	114
1052	5	113
1052	6	113
1068	1	113
1068	2	112
1084	1	113
1084	2	113
1084	3	112
1084	4	112
1086	1	113
1086	2	113
1088	1	114
1088	2	113
1088	3	113
1088	4	115
1102	1	113
1102	2	113
1104	2	112
1104	4	112
1108	1	113
1108	2	113
1110	1	114
1110	2	113
1132	1	111
1132	3	113
1138	1	110
1138	2	112
1138	3	112
1138	4	111
1140	1	113
1140	2	114
1140	3	113
1140	4	113
1140	5	114
1152	1	113
1152	2	112
1152	3	114
1152	4	113
1160	1	110
1160	2	111
1180	1	112
1180	2	113
1180	3	113
1180	4	112
1186	1	112
1186	2	113
1186	3	114
1190	1	111
1204	1	114
1204	2	113
1204	3	112
1204	4	113
1204	5	114
1206	1	116
1206	2	114
1206	3	116
1206	4	115
1206	5	116
1208	1	114
1208	2	113
1208	3	113
1602	1	115
1602	2	114
1602	3	114
1602	4	113
1710	3	111
1718	1	114
1718	2	113
1718	3	114
1718	4	112
1810	1	114
1810	2	114
1810	3	115
1810	4	116
1810	5	116
1810	6	116
2006	1	113
2006	2	113
2006	3	113
2006	4	113
2006	5	113
2006	6	114
2008	1	114
2008	2	114
2008	3	113
2008	4	114
2028	1	112
2028	2	114
2028	4	114
2028	5	114
2028	6	113
2030	1	112
2030	3	112
2034	1	112
2034	2	114
2034	3	114
2036	1	113
2036	2	115
2036	3	114
2036	4	114
2036	5	115
2050	1	115
2050	2	116
2050	3	116
2052	1	115
2052	2	115
2052	3	114
2052	4	116
2090	1	113
2090	2	114
2090	3	112
2090	4	114
2090	5	114
2300	2	114
2300	3	114
2300	4	114
2300	5	115
2314	1	114
2314	2	114
2314	3	114
2314	4	113
2314	5	113
2314	6	113
2314	7	115
2344	1	113
2344	2	112
2344	3	114
2344	4	112
2344	5	113
2346	1	111
2346	2	111
2346	3	111
2400	1	111
2400	3	113
2400	4	113
2400	5	112
2402	1	114
2402	2	114
2402	3	115
2402	4	115
2402	5	113
2402	6	113
3000	1	114
3000	2	113
3000	3	114
3000	4	114
3000	5	113
3008	1	113
3008	2	112
3008	3	113
3008	4	113
3008	5	113
3032	1	115
3032	2	113
3032	3	114
3032	4	113
3032	5	114
3034	1	114
3034	2	113
3034	3	115
3034	4	114
3034	5	114
3034	6	113
3052	1	112
3052	2	111
3054	1	113
3054	2	114
3058	1	113
3058	2	113
3058	3	113
3058	4	112
3058	5	111
3058	6	112
3068	1	113
3068	2	112
3068	3	111
3068	4	113
3068	5	112
3090	1	115
3090	2	115
3106	1	113
3106	2	114
3106	3	115
3110	1	114
3110	2	115
3110	3	112
3110	4	115
3110	5	113
3134	1	114
3134	2	115
3134	3	115
3136	1	111
3136	2	112
3136	3	112
3148	1	114
3148	2	113
3158	1	114
3158	2	115
3158	3	114
3158	4	114
3158	5	115
3158	6	114
3160	1	113
3160	2	115
3160	3	115
3178	1	114
3178	2	114
3178	3	114
3178	4	114
3178	5	115
3178	6	114
3204	1	116
3204	2	116
3204	3	115
3204	4	115
3204	5	116
3206	1	113
3206	2	112
3206	3	114
3206	4	114
3206	5	112
3206	6	114
3212	1	114
3212	2	113
4002	1	114
4002	2	114
4002	3	114
4002	4	114
4004	1	115
4004	2	113
4004	4	113
4068	1	111
4068	2	112
4068	3	112
4068	4	113
4500	1	113
4500	2	112
4500	3	114
4500	4	114
4500	5	113
4502	1	115
4502	2	115
4502	3	114
4502	4	114
4502	5	114
4904	1	113
4904	3	114
4904	4	114
4904	5	114
5104	1	115
5104	2	114
5104	3	115
5104	4	114
6002	1	112
6002	2	114
6002	3	112
6002	5	113
6004	1	113
6004	2	114
6004	3	113
6004	4	114
6018	1	117
6018	3	115
6018	4	116
6018	5	115
6102	1	114
6102	2	112
6104	1	114
6104	2	113
6104	3	115
6104	4	112
6104	5	115
6104	6	113
6104	7	114
6114	1	114
6114	2	114
6114	3	114
6114	4	115
6218	1	115
6218	2	114
6218	3	115
6302	2	113
6302	3	113
7006	2	111
7006	4	111
7052	1	115
7052	2	115
7052	3	115
7052	4	114
8002	1	113
8002	2	114
8002	3	114
8002	4	114
8002	5	113
8004	2	113
8004	3	113
8004	4	112
8006	2	115
8006	3	115
8006	4	115
8006	5	116
8018	2	111
8018	3	113
8018	4	112
8018	5	113
8054	1	113
8054	2	115
8054	3	114
8054	4	114
8054	5	113
8110	1	114
8110	2	114
8110	3	116
8110	4	115
8110	5	115
8238	1	114
8238	2	115
8238	3	114
8238	4	115
8240	1	113
8240	2	114
8240	3	112
8300	1	114
8300	3	114
8300	5	114
8312	1	115
8312	3	116
8312	4	115
8322	1	113
8322	2	112
8322	3	114
8322	4	114
8322	5	114
8322	6	114
9000	1	115
9000	2	117
9000	3	116
9000	4	116
9000	5	114
9004	1	114
9004	2	114
9004	3	113
9004	5	114
9004	6	113
9104	1	113
9104	2	114
9104	3	115
9104	4	115
9104	5	115
9104	6	113
9304	1	113
9304	2	113
9304	3	112
9304	5	113
9316	1	114
9316	2	115
9316	4	114
9316	5	115
9316	6	114
9404	1	113
9404	2	113
9404	3	112
9404	4	113
9404	5	112
9404	6	113
9406	1	114
9406	2	115
9410	1	114
9410	2	113
9410	3	112
9410	4	114
9410	5	112
9412	1	112
9412	2	113
9412	3	114
9412	4	114
9412	5	114
9412	6	114
9418	1	115
9418	2	113
9418	3	114
9418	4	115
