# Supplementary material for: Identifying Candidate Genes for Short Gestation Length Trait in Chinese Qingping Pigs by Whole-Genome Resequencing and RNA Sequencing
Source: Front Genet. 2022 May 16;13:857705. doi: 10.3389/fgene.2022.857705 (PMC9159352; doi:10.3389/fgene.2022.857705)
Supplement: Supplementary file 7 [file Table7.XLSX]

## Sheet: candidates
Table S7. Short gestation length genes in dbPTB.
external_gene_name	ensembl_gene_id	description
SMAD5	ENSSSCG00000014319	SMAD family member 5 [Source:NCBI gene;Acc:100624262]
CD14	ENSSSCG00000014369	CD14 molecule [Source:NCBI gene;Acc:100037938]
MAPK11	ENSSSCG00000033171	mitogen-activated protein kinase 11 [Source:NCBI gene;Acc:110260605]
PITRM1	ENSSSCG00000011157	pitrilysin metallopeptidase 1 [Source:NCBI gene;Acc:100521215]
SHMT1	ENSSSCG00000036208	serine hydroxymethyltransferase 1 [Source:NCBI gene;Acc:397181]
ATRNL1	ENSSSCG00000010654	attractin like 1 [Source:NCBI gene;Acc:100157106]
RAMP1	ENSSSCG00000016331	receptor activity modifying protein 1 [Source:NCBI gene;Acc:397401]
SALL1	ENSSSCG00000002836	spalt like transcription factor 1 [Source:NCBI gene;Acc:100519899]
CHST11	ENSSSCG00000000837	carbohydrate sulfotransferase 11 [Source:NCBI gene;Acc:100157186]
HDC	ENSSSCG00000004644	histidine decarboxylase [Source:NCBI gene;Acc:100156724]
E2F5	ENSSSCG00000006145	E2F transcription factor 5 [Source:NCBI gene;Acc:100157957]
CRP	ENSSSCG00000006403	C-reactive protein [Source:NCBI gene;Acc:100620468]
FCER1A	ENSSSCG00000006413	Fc fragment of IgE receptor Ia [Source:NCBI gene;Acc:100152827]
MMP9	ENSSSCG00000007436	matrix metallopeptidase 9 [Source:NCBI gene;Acc:654325]
NEFL	ENSSSCG00000009649	neurofilament light [Source:NCBI gene;Acc:100521224]
TLR3	ENSSSCG00000015801	toll like receptor 3 [Source:NCBI gene;Acc:100037937]
NMUR1	ENSSSCG00000016277	neuromedin U receptor 1 [Source:NCBI gene;Acc:100520336]
PTPRZ1	ENSSSCG00000016614	protein tyrosine phosphatase receptor type Z1 [Source:NCBI gene;Acc:100511294]
SAMD14	ENSSSCG00000017585	sterile alpha motif domain containing 14 [Source:NCBI gene;Acc:102159512]
NGF	ENSSSCG00000032417	nerve growth factor [Source:NCBI gene;Acc:100738968]
SERPINH1	ENSSSCG00000039468	serpin family H member 1 [Source:NCBI gene;Acc:396773]
PRL	ENSSSCG00000039721	prolactin [Source:NCBI gene;Acc:396965]
CCL8	ENSSSCG00000040648	chemokine (C-C motif) ligand 8 [Source:NCBI gene;Acc:100302703]
PLEKHG6	ENSSSCG00000000709	pleckstrin homology and RhoGEF domain containing G6 [Source:NCBI gene;Acc:100520565]
TGFB1	ENSSSCG00000003017	transforming growth factor beta 1 [Source:NCBI gene;Acc:397078]
QRSL1	ENSSSCG00000004374	glutaminyl-tRNA amidotransferase subunit QRSL1 [Source:NCBI gene;Acc:100627457]
DDO	ENSSSCG00000004401	D-aspartate oxidase [Source:NCBI gene;Acc:100037287]
CHSY1	ENSSSCG00000004825	chondroitin sulfate synthase 1 [Source:NCBI gene;Acc:100520288]
MYBL2	ENSSSCG00000007366	MYB proto-oncogene like 2 [Source:NCBI gene;Acc:100157175]
LOXL4	ENSSSCG00000010532	lysyl oxidase like 4 [Source:NCBI gene;Acc:100157207]
MBNL1	ENSSSCG00000011720	muscleblind like splicing regulator 1 [Source:NCBI gene;Acc:100525306]
CD86	ENSSSCG00000011877	CD86 molecule [Source:NCBI gene;Acc:397441]
COL5A2	ENSSSCG00000016035	collagen type V alpha 2 chain [Source:NCBI gene;Acc:397532]
STAT1	ENSSSCG00000016057	signal transducer and activator of transcription 1 [Source:NCBI gene;Acc:396655]
HS6ST1	ENSSSCG00000022197	heparan sulfate 6-O-sulfotransferase 1 [Source:NCBI gene;Acc:100156717]
TAF9B	ENSSSCG00000026714	TATA-box binding protein associated factor 9b [Source:NCBI gene;Acc:100516658]
PLAUR	ENSSSCG00000032434	plasminogen activator, urokinase receptor [Source:NCBI gene;Acc:100521017]
IAPP	ENSSSCG00000000582	islet amyloid polypeptide [Source:NCBI gene;Acc:100520838]
CD69	ENSSSCG00000000653	CD69 molecule [Source:NCBI gene;Acc:397165]
EPHB2	ENSSSCG00000003527	EPH receptor B2 [Source:NCBI gene;Acc:100519549]
AP3M2	ENSSSCG00000007033	adaptor related protein complex 3 subunit mu 2 [Source:NCBI gene;Acc:100525135]
RGS7	ENSSSCG00000010840	regulator of G protein signaling 7 [Source:NCBI gene;Acc:100521858]
TLR8	ENSSSCG00000012118	toll like receptor 8 [Source:NCBI gene;Acc:397384]
CRHBP	ENSSSCG00000014093	corticotropin releasing hormone binding protein [Source:NCBI gene;Acc:100337682]
HOXA2	ENSSSCG00000016706	homeobox A2 [Source:NCBI gene;Acc:100519993]
CSF3	ENSSSCG00000017488	colony stimulating factor 3 [Source:NCBI gene;Acc:396839]
TIRAP	ENSSSCG00000022413	TIR domain containing adaptor protein [Source:NCBI gene;Acc:100514174]
ETV5	ENSSSCG00000023229	ETS variant transcription factor 5 [Source:NCBI gene;Acc:100623208]
NEGR1	ENSSSCG00000025085	neuronal growth regulator 1 [Source:NCBI gene;Acc:106507646]
SORCS1	ENSSSCG00000030026	sortilin related VPS10 domain containing receptor 1 [Source:NCBI gene;Acc:100155686]
MAPK3	ENSSSCG00000040682	mitogen-activated protein kinase 3 [Source:NCBI gene;Acc:445013]
DUSP5	ENSSSCG00000040815	dual specificity phosphatase 5 [Source:NCBI gene;Acc:100157144]
SMAD4	ENSSSCG00000004524	SMAD family member 4 [Source:NCBI gene;Acc:397142]
TPRG1	ENSSSCG00000011812	tumor protein p63 regulated 1 [Source:NCBI gene;Acc:100519924]
PLA2G4A	ENSSSCG00000023351	phospholipase A2 group IVA [Source:NCBI gene;Acc:100520687]
CYP19A1	ENSSSCG00000030168	cytochrome P450 19A1 [Source:NCBI gene;Acc:403331]
IGF1R	ENSSSCG00000030560	insulin like growth factor 1 receptor [Source:NCBI gene;Acc:397350]
MAP2K3	ENSSSCG00000034379	mitogen-activated protein kinase kinase 3 [Source:NCBI gene;Acc:110256149]
GPR107	ENSSSCG00000038868	G protein-coupled receptor 107 [Source:NCBI gene;Acc:100521766]
FMN1	ENSSSCG00000044690	formin 1 [Source:NCBI gene;Acc:102159471]
SULT4A1	ENSSSCG00000000026	sulfotransferase family 4A member 1 [Source:NCBI gene;Acc:100523243]
HLA-DOB	ENSSSCG00000001459	MHC class II, DO beta [Source:NCBI gene;Acc:100135049]
HRH4	ENSSSCG00000003713	histamine receptor H4 [Source:NCBI gene;Acc:397224]
HS3ST5	ENSSSCG00000004433	heparan sulfate-glucosamine 3-sulfotransferase 5 [Source:NCBI gene;Acc:100155403]
CNTLN	ENSSSCG00000005178	centlein [Source:NCBI gene;Acc:100154767]
ANXA1	ENSSSCG00000005267	annexin A1 [Source:NCBI gene;Acc:396942]
TRPM6	ENSSSCG00000005269	transient receptor potential cation channel subfamily M member 6 [Source:NCBI gene;Acc:100157775]
EXOSC4	ENSSSCG00000005925	exosome component 4 [Source:NCBI gene;Acc:100511875]
ZBTB10	ENSSSCG00000006155	zinc finger and BTB domain containing 10 [Source:NCBI gene;Acc:100151888]
CA8	ENSSSCG00000006233	carbonic anhydrase 8 [Source:NCBI gene;Acc:100157869]
KCNN3	ENSSSCG00000006542	potassium calcium-activated channel subfamily N member 3 [Source:NCBI gene;Acc:397045]
RAP1A	ENSSSCG00000006785	RAP1A, member of RAS oncogene family [Source:NCBI gene;Acc:100153199]
KDR	ENSSSCG00000008844	kinase insert domain receptor [Source:NCBI gene;Acc:397311]
PPP3CA	ENSSSCG00000009172	protein phosphatase 3 catalytic subunit alpha [Source:NCBI gene;Acc:397241]
ARHGAP24	ENSSSCG00000009229	Rho GTPase activating protein 24 [Source:NCBI gene;Acc:100522450]
MTR	ENSSSCG00000010143	5-methyltetrahydrofolate-homocysteine methyltransferase [Source:NCBI gene;Acc:397300]
ALOX5	ENSSSCG00000010404	arachidonate 5-lipoxygenase [Source:NCBI gene;Acc:100156205]
MBL2	ENSSSCG00000010427	mannose binding lectin 2 [Source:NCBI gene;Acc:397230]
TGFB2	ENSSSCG00000010816	transforming growth factor beta 2 [Source:NCBI gene;Acc:397084]
CTNNB1	ENSSSCG00000011274	catenin beta 1 [Source:NCBI gene;Acc:397657]
VIL1	ENSSSCG00000016196	villin 1 [Source:NCBI gene;Acc:100156373]
MTRR	ENSSSCG00000017100	5-methyltetrahydrofolate-homocysteine methyltransferase reductase [Source:NCBI gene;Acc:100516580]
PRKCA	ENSSSCG00000017268	protein kinase C alpha [Source:NCBI gene;Acc:397184]
KLHL18	ENSSSCG00000024513	kelch like family member 18 [Source:NCBI gene;Acc:100736900]
TMEM150C	ENSSSCG00000026729	transmembrane protein 150C [Source:NCBI gene;Acc:100622888]
CHST15	ENSSSCG00000029482	carbohydrate sulfotransferase 15 [Source:NCBI gene;Acc:100152393]
UPK3A	ENSSSCG00000031423	uroplakin 3A [Source:NCBI gene;Acc:397558]
HS3ST3A1	ENSSSCG00000038622	heparan sulfate-glucosamine 3-sulfotransferase 3A1 [Source:NCBI gene;Acc:100625836]
BMP2	ENSSSCG00000039442	bone morphogenetic protein 2 [Source:NCBI gene;Acc:100157103]
TLR4	ENSSSCG00000005503	toll like receptor 4 [Source:NCBI gene;Acc:399541]
FOXO1	ENSSSCG00000009370	Sus scrofa forkhead box O1 (FOXO1), mRNA. [Source:RefSeq mRNA;Acc:NM_214014]
PGR	ENSSSCG00000014977	progesterone receptor [Source:NCBI gene;Acc:396805]
ADAMTS15	ENSSSCG00000015250	ADAM metallopeptidase with thrombospondin type 1 motif 15 [Source:NCBI gene;Acc:100518325]
TMEFF2	ENSSSCG00000016064	transmembrane protein with EGF like and two follistatin like domains 2 [Source:NCBI gene;Acc:654831]
SEMA3C	ENSSSCG00000023784	semaphorin 3C [Source:NCBI gene;Acc:100624508]
SLC23A2	ENSSSCG00000026466	solute carrier family 23 member 2 [Source:NCBI gene;Acc:397367]
GC	ENSSSCG00000027609	GC vitamin D binding protein [Source:NCBI gene;Acc:448964]
UST	ENSSSCG00000028974	uronyl 2-sulfotransferase [Source:NCBI gene;Acc:100738738]
KCNMB4	ENSSSCG00000031173	potassium calcium-activated channel subfamily M regulatory beta subunit 4 [Source:NCBI gene;Acc:100154587]
TSHR	ENSSSCG00000031771	thyroid stimulating hormone receptor [Source:NCBI gene;Acc:397560]
CD163	ENSSSCG00000033146	CD163 molecule [Source:NCBI gene;Acc:397031]
KLF15	ENSSSCG00000036742	Kruppel like factor 15 [Source:NCBI gene;Acc:100174957]
ETS2	ENSSSCG00000038948	ETS proto-oncogene 2, transcription factor [Source:NCBI gene;Acc:100154449]
IGF1	ENSSSCG00000000857	insulin like growth factor 1 [Source:NCBI gene;Acc:397491]
VEGFA	ENSSSCG00000001695	vascular endothelial growth factor A [Source:NCBI gene;Acc:397157]
RXFP1	ENSSSCG00000008875	relaxin family peptide receptor 1 [Source:NCBI gene;Acc:100623130]
AFP	ENSSSCG00000008949	alpha fetoprotein [Source:NCBI gene;Acc:397586]
COL23A1	ENSSSCG00000014029	collagen type XXIII alpha 1 chain [Source:NCBI gene;Acc:100521775]
KATNAL2	ENSSSCG00000022643	katanin catalytic subunit A1 like 2 [Source:NCBI gene;Acc:100627107]
EID2	ENSSSCG00000024773	EP300-interacting inhibitor of differentiation 2 [Source:NCBI gene;Acc:100520248]
P2RY13	ENSSSCG00000032162	purinergic receptor P2Y13 [Source:NCBI gene;Acc:100524766]
