# Supplementary material for: Identifying Candidate Genes for Short Gestation Length Trait in Chinese Qingping Pigs by Whole-Genome Resequencing and RNA Sequencing
Source: Front Genet. 2022 May 16;13:857705. doi: 10.3389/fgene.2022.857705 (PMC9159352; doi:10.3389/fgene.2022.857705)
Supplement: Supplementary file 8 [file Table8.XLSX]

## Sheet: Sheet1
Table S8. Prioritization result of short gestation length candidate genes.
Rank	GeneSymbol	GO: Molecular Function Score	GO: Molecular Function pValue	GO: Biological Process Score	GO: Biological Process pValue	GO: Cellular Component Score	GO: Cellular Component pValue	Pathway Score	Pathway pValue	Pubmed Score	Pubmed pValue	Average Score	Overall pValue
1	EGFR	1	0.000580945	0.999998	0.0817196	0.999973	0.000968242	0.999998	0.0123935	0.999998	0.0795895	1	0.000235436
2	CD36	0.999922	0.00154919	0.999998	0.0817196	0.999998	0.000580945	0.999998	0.0123935	0.999998	0.0795895	0.999993	0.000289734
3	ITGB1	0.991756	0.0116189	1	0.0768784	1	0.000193648	1	0.0106507	1	0.0753292	0.998352	0.000385494
4	GRIA1	0.999969	0.00116189	1	0.0768784	0.99995	0.00154919	0.999985	0.013749	1	0.0753292	0.999988	0.000390988
5	LRP2	0.998832	0.00387297	1	0.0768784	1	0.000193648	0.798784	0.0548025	1	0.0753292	0.978517	0.000488459
6	ITGAV	0.996191	0.00774593	1	0.0768784	0.999995	0.000580945	1	0.0106507	1	0.0753292	0.999238	0.000522455
7	CD44	0.999291	0.00329202	0.999998	0.0817196	0.999949	0.00154919	0.999831	0.0160728	0.999998	0.0795895	0.999919	0.000694856
8	ERBB2	0.999602	0.00251743	0.999998	0.0817196	0.999754	0.00309837	0.999998	0.0123935	0.999998	0.0795895	0.999949	0.000746633
9	NTRK2	0.996423	0.00774593	0.999998	0.0817196	0.999973	0.000968242	0.999927	0.0145236	0.999998	0.0795895	0.999638	0.000786467
10	SCARB1	0.999923	0.00154919	0.999998	0.0817196	0.999464	0.00445391	0.999874	0.0158792	0.999998	0.0795895	0.99996	0.000788472
11	LYN	0.999701	0.00174284	1	0.0768784	0.998804	0.00697134	1	0.0106507	1	0.0753292	0.999821	0.000805932
12	TGFBR2	0.999997	0.000774593	1	0.0768784	0.988066	0.0182029	1	0.0106507	1	0.0753292	0.998803	0.000859821
13	KCNMA1	0.981636	0.0166538	1	0.0768784	0.999989	0.000580945	0.984151	0.0278854	1	0.0753292	0.994736	0.00110861
14	GRIN2A	0.999445	0.00290473	1	0.0768784	0.997655	0.00910147	1	0.0106507	1	0.0753292	0.999655	0.00112932
15	ACTN2	0.933447	0.0348567	0.999998	0.0817196	0.999984	0.000580945	0.999998	0.0123935	0.999998	0.0795895	0.99323	0.00112981
16	PDGFA	0.995151	0.00890782	0.999998	0.0817196	0.999861	0.00232378	0.999998	0.0123935	0.999998	0.0795895	0.999509	0.0011406
17	CDH2	0.96455	0.0243997	0.999998	0.0817196	0.999987	0.000580945	0.999036	0.0193648	0.999998	0.0795895	0.996375	0.00117447
18	LCK	0.999704	0.00174284	1	0.0768784	0.990547	0.0170411	1	0.0106507	1	0.0753292	0.998994	0.00118762
19	SMAD7	0.999612	0.00251743	1	0.0768784	0.99587	0.0120062	1	0.0106507	1	0.0753292	0.99951	0.00119666
20	TIAM1	0.972763	0.0205267	1	0.0768784	0.999957	0.00154919	1	0.0106507	1	0.0753292	0.994549	0.00122322
21	PRKACA	0.99749	0.00658404	0.999998	0.0817196	0.999499	0.00426026	0.999998	0.0123935	0.999998	0.0795895	0.999725	0.0013007
22	CUBN	0.962972	0.024787	1	0.0768784	0.999976	0.000774593	0.997785	0.0211077	1	0.0753292	0.992371	0.00132182
23	IL12B	0.999571	0.00251743	1	0.0768784	0.992716	0.0152982	1	0.0106507	1	0.0753292	0.999185	0.00132872
24	TEK	0.960335	0.0261425	1	0.0768784	0.999935	0.00154919	1	0.0106507	1	0.0753292	0.992061	0.00135789
25	IQGAP1	0.996103	0.00774593	0.999998	0.0817196	0.999362	0.00445391	0.999998	0.0123935	0.999998	0.0795895	0.999579	0.00142221
26	GHR	0.999903	0.00154919	1	0.0768784	0.974265	0.0230442	0.999985	0.013749	1	0.0753292	0.997389	0.0014357
27	KNG1	0.998617	0.00445391	1	0.0768784	0.997092	0.010457	1	0.0106507	1	0.0753292	0.999433	0.00144226
28	BMPR2	0.981694	0.0166538	0.999998	0.0817196	0.999858	0.00232378	0.999998	0.0123935	0.999998	0.0795895	0.998155	0.00149439
29	ITPR3	0.491437	0.106894	1	0.0768784	0.999989	0.000580945	1	0.0106507	1	0.0753292	0.898287	0.00163245
30	COL4A3	0.99964	0.00213013	0.999998	0.0817196	0.976816	0.0224632	0.999998	0.0125871	0.999998	0.0795895	0.998796	0.0016483
31	NRP1	0.993897	0.00987607	0.999998	0.0817196	0.99975	0.00309837	0.998597	0.0201394	0.999998	0.0795895	0.999307	0.00166463
32	TGFBR3	0.999732	0.00174284	1	0.0768784	0.942146	0.0298218	0.999912	0.0145236	1	0.0753292	0.994067	0.0017279
33	L1CAM	0.95458	0.0284663	1	0.0768784	0.999993	0.000580945	0.837015	0.0505422	1	0.0753292	0.973893	0.00180521
34	PDGFRA	0.997178	0.00677769	0.999998	0.0817196	0.997358	0.0100697	0.999998	0.0123935	0.999998	0.0795895	0.999586	0.00190714
35	BIN1	0.997078	0.00677769	0.999998	0.0817196	0.999917	0.00174284	0.596777	0.0716499	0.999998	0.0795895	0.97549	0.00190763
36	NCAM1	0.871662	0.0468629	0.999998	0.0817196	0.99994	0.00154919	0.999998	0.0123935	0.999998	0.0795895	0.986724	0.00195835
37	AGER	0.997306	0.00677769	0.999998	0.0817196	0.995484	0.0121998	0.999998	0.0123935	0.999998	0.0795895	0.999505	0.00207063
38	RTN4R	0.995014	0.00890782	1	0.0768784	0.999813	0.00232378	0.754358	0.0579009	1	0.0755229	0.972692	0.00210921
39	DAB2IP	0.999801	0.00174284	0.999998	0.0817196	0.834652	0.0513168	0.999998	0.0127808	0.999998	0.0795895	0.991145	0.00216977
40	SYK	0.999769	0.00174284	1	0.0768784	0.699736	0.0766847	1	0.0106507	1	0.0753292	0.967255	0.00226777
41	NTRK1	0.996948	0.00697134	0.999998	0.0817196	0.992888	0.0151046	0.999998	0.0123935	0.999998	0.0795895	0.999339	0.00229628
42	YWHAZ	0.957853	0.0269171	1	0.0768784	0.999133	0.00522851	1	0.0106507	1	0.0753292	0.991485	0.00231842
43	RAPGEF4	0.586171	0.0960496	1	0.0768784	0.999997	0.000580945	0.984662	0.0276917	1	0.0759101	0.915695	0.00235645
44	NCOA2	0.997283	0.00677769	0.999998	0.0817196	0.99145	0.0158792	0.999996	0.0129744	0.999998	0.0795895	0.9993	0.00236363
45	ATP1A1	0.986754	0.0145236	0.999998	0.0817196	0.999802	0.00251743	0.922865	0.0410534	0.999998	0.0795895	0.994689	0.00243772
46	AGRN	0.987041	0.0145236	1	0.0768784	0.999345	0.00445391	0.987588	0.0273044	1	0.0753292	0.996098	0.00248674
47	CBL	0.99277	0.0108443	0.999998	0.0817196	0.995712	0.0120062	0.999998	0.0123935	0.999998	0.0795895	0.999062	0.00251417
48	PPARD	1	0.000580945	0.999998	0.0817196	0.0417634	0.15763	0.999745	0.017622	0.999998	0.0795895	0.890401	0.00251424
49	HLA-DRA	0.988167	0.0139427	1	0.0768784	0.995049	0.0129744	1	0.0106507	1	0.0753292	0.997138	0.00258072
50	DRD1	0.944933	0.0321456	0.999998	0.0817196	0.999904	0.00213013	0.99307	0.0251743	0.999998	0.0795895	0.994064	0.00258602
51	PSEN2	0.304623	0.12684	0.999998	0.0817196	0.999997	0.000580945	0.995018	0.0238187	0.999998	0.0795895	0.910137	0.00260596
52	ITGA4	0.91453	0.0389233	1	0.0768784	0.999308	0.00484121	1	0.0108443	1	0.0753292	0.982838	0.00264629
53	HDAC4	0.999794	0.00174284	0.999998	0.0817196	0.71264	0.0755229	0.999958	0.01433	0.999998	0.0795895	0.983737	0.00268719
54	ATP7A	0.951044	0.0296282	0.999998	0.0817196	0.99999	0.000580945	0.0070563	0.110573	0.999998	0.0803641	0.85301	0.00270867
55	ALB	0.994468	0.00987607	0.999998	0.0817196	0.997884	0.00910147	0.996977	0.0224632	0.999998	0.0795895	0.99919	0.00276632
56	B2M	0.33298	0.118319	0.999998	0.0817196	0.999975	0.000968242	0.999425	0.0187839	0.999998	0.0795895	0.91538	0.00284236
57	SERPINF2	0.996112	0.00774593	0.999998	0.0817196	0.993007	0.0151046	0.99919	0.0193648	0.999998	0.0795895	0.999221	0.00290536
58	ERBB4	0.988955	0.0131681	0.999998	0.0817196	0.993478	0.01433	0.999998	0.0123935	0.999998	0.0795895	0.998567	0.0029448
59	HGF	0.993734	0.00987607	1	0.0768784	0.962961	0.0253679	1	0.0106507	1	0.0753292	0.995009	0.00296468
60	KCNN2	0.999399	0.00309837	0.999998	0.0817196	0.992627	0.0152982	0.805881	0.0538342	1	0.0753292	0.978683	0.00298539
61	MAP2K4	0.995735	0.00852053	0.999998	0.0817196	0.972931	0.0234314	0.999998	0.0123935	0.999998	0.0795895	0.998207	0.00301629
62	DST	0.895281	0.0420217	0.999983	0.0925639	0.999992	0.000580945	0.379452	0.0898528	0.999998	0.0795895	0.946209	0.0030216
63	KIT	0.992294	0.011038	1	0.0768784	0.970972	0.024206	1	0.0106507	1	0.0753292	0.995535	0.00304691
64	GLRA1	0.98877	0.0131681	1	0.0768784	0.999814	0.00232378	0.240822	0.101084	1	0.0762974	0.895883	0.00317396
65	MAPK10	0.998342	0.00542215	0.999998	0.0817196	0.881269	0.041828	0.999998	0.0123935	0.999998	0.0795895	0.993614	0.00318422
66	NR4A3	1	0.000580945	1	0.0768784	0.428592	0.122967	0.881139	0.0464756	1	0.0753292	0.918672	0.00325313
67	AGT	0.999596	0.00251743	0.999998	0.0817196	0.563508	0.0989543	0.999998	0.0123935	0.999998	0.0795895	0.973243	0.00331362
68	SREBF1	0.995764	0.00852053	1	0.0768784	0.907881	0.0358249	0.999998	0.0123935	1	0.0753292	0.989719	0.00343839
69	MYO5A	0.899969	0.0414407	0.999998	0.0817196	0.999981	0.000774593	5.75939e-05	0.110573	0.999998	0.0795895	0.807156	0.00351549
70	FLOT1	0.304477	0.12684	0.999998	0.0817196	0.999984	0.000580945	0.859459	0.048993	0.999998	0.0795895	0.902928	0.00354087
71	LY96	0.994551	0.00968242	1	0.0768784	0.893333	0.0396979	1	0.0106507	1	0.0753292	0.987944	0.00355537
72	PTH1R	0.992384	0.011038	0.999998	0.0817196	0.998516	0.00774593	0.887771	0.0445391	0.999998	0.0795895	0.993299	0.00362184
73	SERPING1	0.991766	0.0114253	0.999998	0.0817196	0.990046	0.0172347	0.99926	0.0193648	0.999998	0.0795895	0.99864	0.00362389
74	GRIN2D	0.946178	0.031952	1	0.0768784	0.995278	0.0125871	1	0.0106507	1	0.0753292	0.988764	0.00362425
75	CCR2	0.995543	0.00852053	0.999998	0.0817196	0.982499	0.0207204	0.995677	0.0236251	0.999998	0.0795895	0.998458	0.00376414
76	FASLG	0.952601	0.0290473	0.999998	0.0817196	0.996159	0.0120062	0.999998	0.0123935	0.999998	0.0795895	0.995011	0.00382128
77	GDNF	0.999006	0.00348567	1	0.0768784	0.271581	0.13323	1	0.0106507	1	0.0753292	0.904029	0.00385172
78	ITGB4	0.849473	0.0511232	1	0.0768784	0.997984	0.00871418	0.999999	0.0116189	1	0.0753292	0.969694	0.00392649
79	GAPDH	0.997102	0.00677769	1	0.0768784	0.984869	0.0201394	0.926456	0.0406662	1	0.0753292	0.990408	0.0040442
80	MAP2	0.863957	0.0486057	0.999998	0.0817196	0.999893	0.00232378	0.895925	0.0439582	0.999998	0.0795895	0.980474	0.00405197
81	KPNB1	0.986032	0.0149109	1	0.0768784	0.985319	0.0197521	0.998941	0.0197521	1	0.0753292	0.995628	0.00412512
82	MSR1	0.989933	0.0129744	0.999998	0.0817196	0.998419	0.00813323	0.848478	0.0497676	0.999998	0.0795895	0.990864	0.00414918
83	RORA	0.999789	0.00174284	0.999998	0.0817196	0.0417634	0.15763	0.999229	0.0193648	0.999998	0.0795895	0.890354	0.00417187
84	VEGFC	0.97055	0.0218823	1	0.0768784	0.962961	0.0253679	1	0.0108443	1	0.0753292	0.990372	0.0041851
85	P2RY12	0.774539	0.0623548	1	0.0768784	0.998067	0.00871418	1	0.0112316	1	0.0753292	0.954715	0.00420941
86	LRPAP1	0.998807	0.00387297	1	0.0768784	0.965777	0.0249806	0.671541	0.0660341	1	0.0753292	0.960205	0.0042915
87	SLC8A1	0.38314	0.115995	0.999998	0.0817196	0.999917	0.00174284	0.981166	0.0290473	0.999998	0.0795895	0.922845	0.00434942
88	FGFR2	0.993656	0.0102634	0.999998	0.0817196	0.857619	0.0472502	0.999998	0.0123935	0.999998	0.0795895	0.991831	0.00439223
89	THRB	0.999786	0.00174284	1	0.0768784	0.204361	0.15763	0.99364	0.0251743	1	0.0753292	0.889734	0.00443745
90	COL6A3	0.996879	0.00735864	0.999083	0.118125	0.940333	0.0304028	0.999277	0.0193648	0.999998	0.0795895	0.996554	0.00446903
91	VIM	0.987179	0.0145236	1	0.0768784	0.978616	0.0222696	0.997373	0.0222696	1	0.0753292	0.995024	0.00451411
92	EPHB1	0.889359	0.0439582	0.999998	0.0817196	0.998612	0.00755229	0.999256	0.0193648	0.999998	0.0795895	0.988506	0.0045187
93	NR3C2	0.996586	0.00774593	0.999998	0.0817196	0.98998	0.0172347	0.851814	0.0493803	0.999998	0.0795895	0.991296	0.00456674
94	SHH	0.929149	0.0350503	0.999998	0.0817196	0.996882	0.011038	0.99971	0.0180093	0.999998	0.0795895	0.992615	0.0046745
95	NR4A2	0.999974	0.00116189	0.999998	0.0817196	0.388671	0.126065	0.87233	0.0484121	0.999998	0.0795895	0.9512	0.00470923
96	AHSG	0.985939	0.0151046	0.999998	0.0817196	0.995637	0.0121998	0.92849	0.0393106	0.999998	0.0795895	0.994696	0.00475169
97	COL16A1	0.805291	0.0592564	0.999998	0.0817196	0.999684	0.00329202	0.992554	0.0257552	0.999092	0.115802	0.979043	0.00476991
98	ADCY1	0.780678	0.0613865	0.999998	0.0817196	0.99739	0.0100697	0.999998	0.0123935	0.999998	0.0797831	0.976582	0.00486993
99	PLD1	0.1007	0.144849	0.999998	0.0817196	0.999362	0.00445391	0.999998	0.0123935	0.999998	0.0795895	0.863436	0.00495323
100	BCL2L1	0.996633	0.00774593	0.999998	0.0817196	0.66922	0.0840434	0.999998	0.0123935	0.999998	0.0795895	0.980557	0.00497206
101	SH3GL2	0.732239	0.0683579	0.999998	0.0817196	0.99974	0.00309837	0.929814	0.039117	0.999998	0.0795895	0.967524	0.00502781
102	ACE2	0.902804	0.0412471	0.999998	0.0817196	0.996813	0.0114253	0.999543	0.0183966	0.999998	0.0795895	0.989851	0.00512462
103	TNR	0.81265	0.0580945	1	0.0768784	0.999574	0.00387297	0.892694	0.0439582	1	0.0753292	0.951453	0.00515849
104	BMP7	0.998276	0.00542215	0.999998	0.0817196	0.348964	0.130132	0.999994	0.0131681	0.999998	0.0795895	0.953547	0.00527591
105	VLDLR	0.987881	0.0141363	1	0.0768784	0.991512	0.0156855	0.858395	0.048993	1	0.0753292	0.982026	0.0053658
106	PRKAR1B	0.790396	0.0602246	0.999998	0.0817196	0.995035	0.0129744	0.999998	0.0123935	0.999998	0.0795895	0.977561	0.0053684
107	LTBP1	0.95344	0.0290473	1	0.0768784	0.992585	0.0152982	0.992835	0.0253679	1	0.0753292	0.989228	0.00544972
108	RYR2	0.957998	0.0269171	0.999998	0.0817196	0.951949	0.0284663	0.999995	0.0131681	0.999998	0.0795895	0.993309	0.00546166
109	NEDD4	0.745293	0.0679706	0.999998	0.0817196	0.999209	0.00522851	0.982215	0.0290473	0.999998	0.0795895	0.971727	0.00551425
110	CCR5	0.992842	0.0108443	0.999998	0.0817196	0.728658	0.0673896	0.999982	0.0141363	0.999998	0.0795895	0.984066	0.005516
111	ADORA2A	0.701776	0.0710689	0.999998	0.0817196	0.99751	0.00968242	0.999893	0.0152982	0.999998	0.0795895	0.967415	0.00555971
112	RUNX1	0.990231	0.0125871	0.999998	0.0817196	0.907647	0.0358249	0.99595	0.0236251	0.999998	0.0795895	0.994032	0.00558759
113	PECAM1	0.910857	0.0393106	0.999998	0.0817196	0.993547	0.0141363	0.999317	0.0191712	0.999998	0.0795895	0.990521	0.00558764
114	WNT7A	0.898674	0.0414407	1	0.0768784	0.989526	0.017622	0.999698	0.0180093	1	0.0753292	0.978655	0.00581355
115	SH3GL1	0.784519	0.0608056	0.999994	0.08811	0.99954	0.00406662	0.892807	0.0439582	0.999998	0.0795895	0.971534	0.00581551
116	RIPK1	0.993254	0.010457	0.999998	0.0817196	0.585343	0.0948877	0.999998	0.0123935	0.999998	0.0795895	0.974263	0.00593388
117	RAPGEF2	0.820816	0.0573199	0.999998	0.0817196	0.989251	0.017622	0.999997	0.0127808	0.999998	0.0795895	0.980659	0.00605583
118	CXCL12	0.975773	0.0187839	0.999998	0.0817196	0.812342	0.056158	0.999998	0.0123935	0.999998	0.0795895	0.987437	0.00608784
119	ACTR3	0.501715	0.106119	0.999998	0.0817196	0.999457	0.00445391	0.983826	0.028079	0.999998	0.0795895	0.940824	0.00612624
120	FGFR4	0.986574	0.0145236	0.999998	0.0817196	0.707651	0.0759101	0.999998	0.0123935	0.999998	0.0795895	0.98209	0.00620134
121	VEGFD	0.941833	0.0327266	0.999998	0.0817196	0.927292	0.0333075	0.999998	0.0127808	0.999998	0.0795895	0.990358	0.0062519
122	EXOC4	0.493268	0.1067	1	0.0768784	0.999914	0.00213013	0.606078	0.0701007	1	0.0753292	0.854348	0.0062995
123	LIFR	0.988671	0.0131681	0.999991	0.0894655	0.866101	0.0451201	0.996648	0.0230442	1	0.0753292	0.983528	0.00629956
124	RASGRF1	0.828361	0.0563517	0.999998	0.0817196	0.981409	0.020914	0.999998	0.0123935	0.999998	0.0795895	0.981094	0.00637672
125	KCNQ1	0.975245	0.0187839	1	0.0768784	0.996222	0.0120062	0.569606	0.0747483	1	0.0753292	0.945616	0.00644977
126	NOX4	0.939167	0.0331139	0.999998	0.0817196	0.997626	0.00929512	0.857125	0.048993	0.999998	0.0795895	0.986142	0.00646233
127	SPTBN2	0.519205	0.103796	1	0.0768784	0.995554	0.0121998	0.999995	0.0131681	0.999996	0.0821069	0.903396	0.00665568
128	GATA3	0.992065	0.011038	1	0.0768784	0.204361	0.15763	1	0.0106507	1	0.0753292	0.888826	0.00670983
129	IFNAR1	0.950222	0.0304028	1	0.0768784	0.809196	0.0565453	1	0.0108443	1	0.0753292	0.969956	0.00672668
130	SERPIND1	0.9993	0.00329202	0.999772	0.111541	0.174214	0.15763	0.993521	0.0251743	1	0.0753292	0.882667	0.00677323
131	FBXW11	0.627925	0.0799768	1	0.0768784	0.978036	0.0222696	1	0.0108443	1	0.0753292	0.923377	0.00682672
132	CACNB2	0.962698	0.0249806	0.999998	0.0817196	0.908023	0.0358249	0.999103	0.0193648	0.999998	0.0795895	0.991424	0.00684865
133	CASP8	0.987991	0.0141363	0.999998	0.0817196	0.539816	0.101472	0.999998	0.0123935	0.999998	0.0795895	0.970228	0.00692187
134	PDGFC	0.977639	0.0182029	1	0.0768784	0.711407	0.0755229	0.999945	0.0145236	1	0.0753292	0.964213	0.00692191
135	CD3G	0.970136	0.0222696	0.999997	0.0823005	0.750129	0.0640976	0.999998	0.0123935	0.999998	0.0795895	0.983121	0.00692818
136	LDLRAP1	0.996715	0.00735864	0.999998	0.0817196	0.962341	0.0257552	0.681396	0.0658404	0.999119	0.115802	0.979429	0.00698288
137	SERPINB1	0.991766	0.0114253	0.999998	0.0817196	0.924219	0.0333075	0.862707	0.048993	0.999998	0.0795895	0.988025	0.00706057
138	AKAP6	0.976702	0.0183966	0.999998	0.0817196	0.997724	0.00910147	0.0678825	0.110573	0.999997	0.0815259	0.89963	0.00711087
139	SUMO1	0.864175	0.0486057	1	0.0768784	0.981007	0.0216886	0.997969	0.0207204	1	0.0753292	0.970724	0.00718606
140	COL11A2	0.763028	0.0652595	0.999639	0.113672	0.997751	0.00910147	0.995584	0.0236251	0.999998	0.0795895	0.974352	0.00719677
141	SPP1	0.96261	0.0249806	1	0.0768784	0.661161	0.084818	1	0.0106507	1	0.0753292	0.955146	0.00728426
142	GRID2	0.983996	0.0158792	1	0.0768784	0.944965	0.0292409	0.861689	0.048993	1	0.0753292	0.976873	0.00730864
143	CTNNA1	0.573462	0.0972115	0.999998	0.0817196	0.990349	0.0172347	0.999998	0.0123935	0.999998	0.0795895	0.950971	0.00738455
144	SHANK2	0.805069	0.0592564	0.999998	0.0817196	0.999994	0.000580945	0	0.55519	0.999983	0.0883036	0.779451	0.00744938
145	SGK1	0.976362	0.0183966	0.999998	0.0817196	0.767286	0.0627421	0.999394	0.0189775	0.999998	0.0795895	0.984777	0.00755072
146	NRP2	0.987232	0.0145236	0.999998	0.0817196	0.786744	0.0604183	0.993999	0.0251743	0.999998	0.0795895	0.986779	0.00757727
147	P2RX1	0.931644	0.0350503	0.999998	0.0817196	0.998978	0.0063904	0.597959	0.0716499	0.99949	0.110573	0.96884	0.00760658
148	ADIPOQ	0.972285	0.0205267	0.999998	0.0817196	0.704689	0.0761038	0.999971	0.01433	0.999998	0.0795895	0.980453	0.00761927
149	FBN1	0.98779	0.0141363	0.999998	0.0817196	0.880242	0.041828	0.936716	0.0379551	0.999998	0.0795895	0.989257	0.00762733
150	GABBR1	0.652156	0.0788149	0.999998	0.0817196	0.999648	0.00367932	0.508347	0.0788149	0.999998	0.0795895	0.930373	0.00768532
151	TCF4	0.9921	0.011038	1	0.0768784	0.662	0.084818	0.986825	0.0274981	1	0.0753292	0.959826	0.00769475
152	TJP1	0.79751	0.0598373	1	0.0768784	0.972711	0.0234314	0.999547	0.0183966	1	0.0753292	0.95671	0.00770087
153	ADCY2	0.938313	0.0335012	0.999998	0.0817196	0.810222	0.0563517	0.999998	0.0123935	0.999998	0.0795895	0.983484	0.00776057
154	ITPR2	0.70242	0.0710689	1	0.0768784	0.916202	0.0350503	1	0.0106507	1	0.0753292	0.931922	0.00779164
155	COL25A1	0.989551	0.0129744	0.999498	0.115027	0.922381	0.0340821	0.982774	0.0288536	0.999715	0.105926	0.988184	0.00782977
156	FGF10	0.982669	0.0162665	0.999998	0.0817196	0.438946	0.119675	0.999998	0.0123935	0.999998	0.0795895	0.961052	0.00786021
157	GNB1	0.474922	0.109411	1	0.0768784	0.971623	0.0236251	1	0.0106507	1	0.0753292	0.892127	0.00791235
158	GRM3	0.976539	0.0183966	1	0.0768784	0.961318	0.0257552	0.748292	0.0584818	1	0.0755229	0.96441	0.00794213
159	FXR1	0.528329	0.101665	1	0.0774593	0.999688	0.00329202	0.443736	0.0834624	1	0.0753292	0.838862	0.00798523
160	GHSR	0.968753	0.0234314	1	0.0768784	0.967105	0.024787	0.862161	0.048993	1	0.0753292	0.97614	0.00802168
161	SERPINI1	0.991766	0.0114253	0.999978	0.0937258	0.93461	0.0315647	0.715848	0.0617738	0.999998	0.0795895	0.979787	0.00804982
162	STX1A	0.911445	0.0393106	1	0.0768784	0.985688	0.0193648	0.940537	0.0377614	1	0.0753292	0.974816	0.00805562
163	SERPINF1	0.991766	0.0114253	0.999998	0.0817196	0.943905	0.0296282	0.555987	0.0757165	0.999998	0.0795895	0.969012	0.00806027
164	AMBP	0.999256	0.00329202	0.999998	0.0817196	0.674521	0.0834624	0.337097	0.0935321	0.999998	0.0795895	0.933571	0.00806916
165	PENK	0.820189	0.0573199	0.999998	0.0817196	0.999154	0.00522851	0.408387	0.0877227	0.999998	0.0795895	0.940969	0.00814576
166	GRIK1	0.946178	0.031952	1	0.0774593	0.997855	0.00910147	0.240032	0.101084	1	0.0753292	0.887008	0.00815631
167	SPP2	0.97799	0.0180093	0.99999	0.0898528	0.970354	0.024206	0.784162	0.0565453	0.999999	0.0786212	0.969716	0.0082076
168	GAP43	0.631094	0.0797831	1	0.0768784	0.999641	0.00367932	0.212095	0.10244	1	0.0753292	0.818291	0.00820781
169	CD8A	0.721119	0.0701007	0.999997	0.0823005	0.950056	0.0288536	0.999995	0.0131681	0.999998	0.0795895	0.967293	0.00821399
170	GFRA2	0.953333	0.0290473	1	0.0768784	0.784155	0.0608056	0.999995	0.0131681	0.999867	0.0977924	0.967759	0.00822167
171	UTRN	0.952483	0.0290473	0.999995	0.087529	0.99764	0.00910147	0.204952	0.10244	1	0.0753292	0.880804	0.00829365
172	NCOR2	0.989257	0.0131681	0.999998	0.0817196	0.183691	0.15763	0.999991	0.0135554	0.999998	0.0795895	0.929857	0.0083785
173	MEF2A	0.986801	0.0145236	0.999998	0.0817196	0.183691	0.15763	0.999998	0.0123935	0.999998	0.0795895	0.92961	0.00840763
174	KCND2	0.255035	0.132843	1	0.0768784	0.999717	0.00309837	0.564022	0.0747483	0.999996	0.0824942	0.801182	0.00860428
175	PTPRJ	0.932015	0.0348567	0.999998	0.0817196	0.953687	0.0273044	0.966753	0.0315647	0.999998	0.0795895	0.989043	0.00860923
176	PFN1	0.902423	0.0414407	0.999998	0.0817196	0.962467	0.0257552	0.983641	0.0282727	0.999998	0.0795895	0.987266	0.00862518
177	HTR1B	0.827164	0.0565453	1	0.0768784	0.996216	0.0120062	0.840549	0.0501549	1	0.0753292	0.948418	0.008642
178	KITLG	0.940372	0.0329202	0.999998	0.0817196	0.720489	0.0745546	0.999998	0.0123935	0.999998	0.0795895	0.978209	0.0086538
179	OSMR	0.977469	0.0182029	0.999162	0.117932	0.898161	0.0383424	0.977298	0.0302091	0.999998	0.0795895	0.99125	0.0086549
180	RB1	0.972253	0.0205267	0.999998	0.0817196	0.438244	0.119675	0.999998	0.0123935	0.999998	0.0795895	0.959934	0.00865698
181	NRIP1	0.988591	0.0133617	0.999998	0.0817196	0.19689	0.15763	0.999932	0.0145236	0.999998	0.0795895	0.932079	0.00867402
182	COLEC12	0.994718	0.00948877	0.999998	0.0813323	0.864913	0.0451201	0.8616	0.048993	0.998936	0.117157	0.970484	0.00869049
183	GRIK5	0.963284	0.0245933	1	0.0768784	0.998846	0.00658404	0.240043	0.101084	0.96095	0.160922	0.886587	0.00873762
184	NEFH	0.830002	0.0563517	0.999998	0.0817196	0.991036	0.0164601	0.957552	0.0344694	0.999998	0.0795895	0.979603	0.00883436
185	ADRA1B	0.50755	0.106119	0.999998	0.0817196	0.992994	0.0151046	0.998698	0.0201394	0.999998	0.0795895	0.94207	0.00886963
186	SPOCK1	0.999694	0.00174284	1	0.0780403	0.555471	0.100503	0.213802	0.10244	0.971522	0.154725	0.838608	0.00898587
187	SORL1	0.99782	0.00580945	1	0.0768784	0.99635	0.0116189	0	0.55519	1	0.0753292	0.799199	0.00899207
188	SERPINB12	0.995875	0.00774593	1	0.0768784	0.871977	0.0443455	0.568468	0.0747483	0.999527	0.109992	0.936682	0.00899362
189	SREBF2	0.896764	0.0416344	1	0.0768784	0.963629	0.0251743	0.947185	0.0364059	1	0.0753292	0.97033	0.00905952
190	XBP1	0.992602	0.0108443	1	0.0768784	0.530777	0.102634	0.954988	0.0346631	1	0.0753292	0.939677	0.00910087
191	BCR	0.589051	0.0960496	0.999998	0.0817196	0.987263	0.0183966	0.99888	0.0199458	0.999998	0.0795895	0.952804	0.00919799
192	DLG2	0.876869	0.0464756	0.999998	0.0817196	0.998677	0.00697134	0.0167079	0.110573	0.999998	0.0795895	0.859123	0.00926048
193	CDKN1B	0.976742	0.0183966	0.999998	0.0817196	0.00811708	0.15763	0.999998	0.0123935	0.999998	0.0795895	0.857693	0.00927265
194	FOXA2	0.9849	0.0158792	1	0.0768784	0.428592	0.122967	0.998072	0.0207204	1	0.0753292	0.927722	0.00928174
195	CD9	0.572303	0.0972115	0.999998	0.0817196	0.994499	0.0133617	0.984062	0.0278854	0.999998	0.0795895	0.950225	0.00930261
196	COL14A1	0.902201	0.0414407	1	0.0768784	0.86573	0.0451201	0.99755	0.0220759	1	0.0753292	0.966285	0.009359
197	NCOA1	0.975	0.0191712	0.999998	0.0817196	0.120921	0.15763	0.999998	0.0123935	0.999998	0.0795895	0.915424	0.00943217
198	HCRTR2	0.991912	0.0112316	1	0.0768784	0.370015	0.127614	0.981459	0.0290473	0.999998	0.0797831	0.918178	0.00961801
199	DYRK1A	0.975009	0.0191712	0.999998	0.0817196	0.947899	0.0290473	0.603066	0.0706816	0.999998	0.0795895	0.971075	0.00962791
200	GRIK4	0.946178	0.031952	0.96361	0.152208	0.998846	0.00658404	0.240059	0.101084	0.999999	0.0792022	0.88344	0.00963346
201	PADI2	0.988819	0.0131681	1	0.0768784	0.953787	0.0273044	0.0839382	0.110573	0.999989	0.0859799	0.851031	0.00973257
202	CFD	0.877172	0.0464756	0.999998	0.0817196	0.927292	0.0333075	0.991751	0.0261425	0.999998	0.0795895	0.983163	0.00973896
203	THBS2	0.834691	0.0553834	1	0.0774593	0.943938	0.0296282	0.986587	0.0274981	1	0.0753292	0.959906	0.00974014
204	FOXO4	0.972147	0.0205267	0.999998	0.0817196	0.19689	0.15763	0.999998	0.0125871	0.999998	0.0795895	0.930421	0.00976465
205	CREB3L2	0.840818	0.0518978	0.999994	0.08811	0.900414	0.0381487	0.999982	0.0141363	0.999618	0.108056	0.957904	0.00978857
206	CYP26B1	0.99747	0.00677769	1	0.0768784	0.530777	0.102634	0.66859	0.0662277	1	0.0753292	0.908738	0.0097936
207	LOXL2	0.943682	0.0323393	1	0.0768784	0.864217	0.0451201	0.966758	0.0315647	1	0.0755229	0.971312	0.00980297
208	PROM1	0.81741	0.0573199	0.999998	0.0817196	0.996317	0.0116189	0.711744	0.0617738	0.999998	0.0795895	0.964339	0.00980551
209	NRG3	0.971727	0.0207204	0.999998	0.0817196	0.322421	0.130132	0.999998	0.0123935	0.999839	0.0995352	0.947853	0.00986931
210	LMNA	0.686578	0.0724245	1	0.0768784	0.931493	0.0325329	0.998673	0.0201394	1	0.0753292	0.930211	0.00991395
211	DDX58	0.90757	0.0396979	1	0.0768784	0.67718	0.0832688	0.999944	0.0145236	1	0.0753292	0.946091	0.00996184
212	CD109	0.99774	0.00619675	0.999998	0.0817196	0.508893	0.104764	0.665963	0.0662277	0.999998	0.0795895	0.94937	0.00998558
213	CAB39	0.679456	0.0730054	1	0.0768784	0.920519	0.0340821	0.999968	0.01433	0.99977	0.102827	0.927753	0.0100183
214	ITGA7	0.711814	0.0710689	1	0.0774593	0.918773	0.0342758	0.997795	0.0211077	1	0.0753292	0.933848	0.0102796
215	COL28A1	0.996879	0.00735864	0.997729	0.122967	0.871882	0.0443455	0.88045	0.0464756	0.951232	0.164601	0.984086	0.0103772
216	CFLAR	0.961452	0.0253679	0.999998	0.0817196	0.158752	0.15763	0.999998	0.0123935	0.999998	0.0795895	0.922352	0.0105882
217	P3H1	0.945476	0.0321456	1	0.0768784	0.855958	0.0474438	0.948877	0.0364059	1	0.0755229	0.968953	0.0105888
218	TGIF1	0.985796	0.0151046	1	0.0768784	0.204361	0.15763	0.995941	0.0236251	1	0.0753292	0.887166	0.0106344
219	VCAN	0.671442	0.0751356	0.999998	0.0817196	0.962959	0.0253679	0.990699	0.0263362	0.999998	0.0795895	0.961539	0.0106442
220	GNAI1	0.432731	0.115995	1	0.0768784	0.862784	0.0458947	1	0.0106507	1	0.0753292	0.872319	0.0106693
221	ERBIN	0.23853	0.141557	1	0.0768784	0.997513	0.00968242	0.910219	0.042409	1	0.0753292	0.838269	0.0107791
222	SLC2A4	0	0.572424	0.999998	0.0817196	0.99867	0.00697134	0.999997	0.0129744	0.999998	0.0795895	0.799934	0.0107808
223	MAGI2	0.975367	0.0187839	0.999998	0.0817196	0.964216	0.0249806	0.0104973	0.110573	0.999998	0.0795895	0.859726	0.0107902
224	TP63	0.861836	0.048993	0.999998	0.0817196	0.822133	0.0538342	0.998919	0.0197521	0.999998	0.0795895	0.976061	0.0108083
225	ARNTL	0.991652	0.0116189	0.999998	0.0817196	0.479983	0.111154	0.924957	0.0410534	0.999998	0.0795895	0.961772	0.0108868
226	GATA6	0.985453	0.0156855	1	0.0768784	0.764529	0.0629357	0.704258	0.0623548	1	0.0753292	0.939806	0.0110365
227	WWOX	0.32517	0.1189	1	0.0768784	0.990335	0.0172347	0.972369	0.0304028	1	0.0753292	0.861284	0.0110914
228	FLNB	0.0871223	0.144849	0.999916	0.105538	0.998059	0.00871418	0.957414	0.0344694	0.999998	0.0795895	0.856769	0.0111501
229	TNIK	0.767497	0.0629357	1	0.0768784	0.990394	0.0172347	0.774711	0.0569326	0.999998	0.0793958	0.928572	0.0112928
230	COPS5	0.937186	0.0340821	1	0.0768784	0.844588	0.0503486	0.935651	0.0381487	1	0.0753292	0.964699	0.0113195
231	DDR1	0.889359	0.0439582	0.999998	0.0817196	0.993554	0.0141363	0.306015	0.095275	0.999998	0.0795895	0.937043	0.0113924
232	GRK3	0.677255	0.0747483	0.999911	0.105732	0.974835	0.0228505	0.986212	0.0274981	0.999998	0.0795895	0.962625	0.0115151
233	GUCY1A1	0.958681	0.0265298	1	0.0768784	0.284129	0.13323	0.999046	0.0193648	1	0.0753292	0.898249	0.0115288
234	F9	0.838964	0.0549961	0.996961	0.125871	0.799109	0.0580945	0.999998	0.0123935	0.999998	0.0795895	0.972135	0.0115324
235	ACTN3	0.859914	0.048993	0.999998	0.0817196	0.986356	0.0187839	0.657497	0.0670023	0.999998	0.0795895	0.964874	0.0115843
236	TCF12	0.985656	0.0152982	0.99948	0.115221	0.785779	0.0604183	0.843785	0.0501549	1	0.0753292	0.958084	0.0116
237	ANGPT2	0.966389	0.0240124	0.999998	0.0817196	0.291685	0.13323	0.999269	0.0193648	0.999998	0.0795895	0.943555	0.0116067
238	ENO1	0.746384	0.0679706	0.999998	0.0817196	0.969579	0.024206	0.940701	0.0377614	0.999998	0.0795895	0.968216	0.0116204
239	SLC6A6	0.495546	0.1067	0.999825	0.109799	0.999759	0.00309837	0.00501637	0.110573	0.999809	0.100891	0.793987	0.0116305
240	F2RL2	0.918763	0.0381487	0.999998	0.0817196	0.416433	0.124322	0.999993	0.0133617	0.999998	0.0795895	0.952368	0.0117153
241	VDAC1	0.968985	0.0228505	1	0.0768784	0.815688	0.0544152	0.759053	0.0579009	1	0.0753292	0.948676	0.0117708
242	ABCG1	0.92958	0.0350503	0.999998	0.0817196	0.945324	0.0292409	0.702576	0.0625484	0.999998	0.0795895	0.973145	0.0117709
243	SLC8A3	0.21107	0.144849	0.999998	0.0817196	0.999869	0.00232378	0.370761	0.0900465	0.931349	0.170798	0.844419	0.0118413
244	TNFSF11	0.955287	0.0284663	0.999998	0.0817196	0.0390491	0.15763	0.99992	0.0145236	0.999998	0.0795895	0.884381	0.0118507
245	NDST4	0.982485	0.0162665	0.999996	0.084237	0.38082	0.126065	0.997079	0.0224632	0.999207	0.114446	0.919547	0.0120796
246	BRAF	0.929234	0.0350503	0.999998	0.0817196	0.140897	0.15763	0.999998	0.0123935	0.999998	0.0795895	0.915328	0.0120938
247	FGF12	0.982669	0.0162665	0.999998	0.0817196	0.0043746	0.15763	0.996583	0.0230442	0.99994	0.0943067	0.849522	0.0122046
248	NR5A2	0.997477	0.00677769	0.999998	0.0817196	0.438244	0.119675	0.396836	0.0884973	0.999998	0.0795895	0.921214	0.0123302
249	FAF1	0.990851	0.0120062	1	0.0768784	0.781853	0.0609992	0.0513546	0.110573	1	0.0753292	0.820339	0.0123529
250	MPL	0.90292	0.0412471	0.999998	0.0817196	0.827388	0.0520914	0.959865	0.0336948	0.999998	0.0795895	0.978754	0.0123734
251	PSAP	0.897993	0.0416344	0.999998	0.0817196	0.932612	0.0323393	0.802807	0.0540279	0.999998	0.0795895	0.975382	0.0123977
252	NTRK3	0.922242	0.0371805	0.999998	0.0817196	0.834236	0.0513168	0.935519	0.0381487	0.999998	0.0795895	0.979903	0.0124007
253	SDC1	0.196109	0.144849	0.999998	0.0817196	0.933959	0.0317583	0.999851	0.0158792	0.999998	0.0795895	0.885175	0.0124188
254	DCC	0.354323	0.11677	0.999998	0.0817196	0.980997	0.0216886	0.983194	0.0288536	0.999998	0.0795895	0.917248	0.0124207
255	ALS2	0.720475	0.0701007	0.999998	0.0817196	0.988067	0.0182029	0.743508	0.0588691	0.999998	0.0795895	0.95488	0.0125621
256	TLR5	0.918721	0.0381487	1	0.0768784	0.212421	0.15763	0.999983	0.0141363	1	0.0753292	0.875921	0.0126011
257	SOD2	0.917795	0.0383424	1	0.0768784	0.0570579	0.15763	0.99998	0.0141363	1	0.0753292	0.831331	0.0126273
258	TAP1	0.941325	0.0327266	1	0.0774593	0.772403	0.0615802	0.903261	0.0427963	1	0.0753292	0.954119	0.0127153
259	PSMD7	0.690522	0.0718435	0.999998	0.0817196	0.665784	0.084818	0.999997	0.0129744	0.999998	0.0795895	0.946857	0.0128281
260	CEL	0.928071	0.0354376	0.999998	0.0817196	0.951726	0.0284663	0.521133	0.0782339	0.999998	0.0799768	0.960144	0.0128443
261	RAP1B	0.0650425	0.144849	0.999998	0.0817196	0.869675	0.0443455	0.999998	0.0123935	0.999998	0.0795895	0.844146	0.0128644
262	DKK1	0.959939	0.0261425	0.999998	0.0817196	0.109906	0.15763	0.999112	0.0193648	0.999998	0.0795895	0.911065	0.012877
263	ADCY3	0.780678	0.0613865	0.999998	0.0817196	0.503621	0.104957	0.999998	0.0123935	0.999998	0.0795895	0.945196	0.0128804
264	PITX2	0.988813	0.0131681	0.999998	0.0817196	0.183691	0.15763	0.930674	0.039117	0.999998	0.0795895	0.926253	0.0129688
265	TUBB	0.752714	0.0670023	0.999998	0.0817196	0.991834	0.0154919	0.521729	0.0782339	0.999998	0.0795895	0.943087	0.0129695
266	SERPINB9	0.991766	0.0114253	0.999998	0.0817196	0.411649	0.124516	0.782013	0.0569326	0.999998	0.0799768	0.947452	0.0129814
267	FZD1	0.810999	0.0582881	0.999998	0.0817196	0.561724	0.0993416	0.999982	0.0141363	0.999998	0.0795895	0.953257	0.0130119
268	SLC8A2	0.21107	0.144849	0.999998	0.0817196	0.999767	0.00309837	0.370761	0.0900465	0.955496	0.162277	0.845675	0.0130471
269	HNF4G	0.997198	0.00677769	0.993912	0.132068	0.428592	0.122967	0.689202	0.0646785	1	0.0753292	0.895801	0.0130507
270	DPYSL3	0.928333	0.035244	0.999997	0.0824942	0.982218	0.020914	0.0001559	0.110573	0.999998	0.0799768	0.814154	0.0130651
271	LPAR3	0.895792	0.041828	1	0.0768784	0.615762	0.0935321	0.99532	0.0238187	1	0.0753292	0.935632	0.0130843
272	DNM3	0.670549	0.0751356	0.999998	0.0817196	0.983835	0.0205267	0.816402	0.052866	0.999996	0.0821069	0.953072	0.0131576
273	CSF3R	0.905421	0.0406662	0.999992	0.0892719	0.750129	0.0640976	0.977096	0.0302091	0.999998	0.0795895	0.975282	0.0132789
274	PRKG1	0.912757	0.039117	0.999998	0.0817196	0.429021	0.122773	0.999706	0.0180093	0.999998	0.0795895	0.952927	0.0133085
275	CUL3	0.676114	0.0747483	0.999998	0.0817196	0.608391	0.0935321	0.999998	0.0123935	0.999998	0.0795895	0.941088	0.0133184
276	GRB10	0.987984	0.0141363	1	0.0768784	0	0.578815	0.999999	0.0120062	1	0.0753292	0.797597	0.0133701
277	SLC1A1	0.752365	0.0670023	0.999998	0.0817196	0.999861	0.00232378	0	0.55519	0.999995	0.0828815	0.773472	0.0135279
278	GABRA1	0.827164	0.0565453	0.999612	0.114059	0.947395	0.0290473	0.916589	0.0416344	1	0.0753292	0.95154	0.0135475
279	WASF2	0.412104	0.115995	0.999998	0.0817196	0.882465	0.0416344	0.999428	0.0187839	0.999998	0.0799768	0.922208	0.0135976
280	EPHB3	0.852972	0.0509295	0.999998	0.0817196	0.689813	0.0821069	0.997591	0.0218823	0.999998	0.0795895	0.966863	0.0136188
281	CALB1	0.705889	0.0710689	0.999998	0.0817196	0.999828	0.00232378	0	0.55519	0.999998	0.0795895	0.768027	0.01363
282	PDGFD	0.908655	0.0393106	0.999998	0.0817196	0.364342	0.128195	0.999894	0.0152982	0.999924	0.0956623	0.946023	0.0136891
283	RECK	0.999658	0.00193648	0.999998	0.0817196	0	0.578815	0.440818	0.0836561	0.999998	0.0795895	0.762932	0.0137555
284	NFATC3	0.864388	0.0486057	0.999998	0.0817196	0.183691	0.15763	0.999998	0.0123935	0.999998	0.0795895	0.91688	0.0138264
285	GALR1	0.991912	0.0112316	1	0.0768784	0.18555	0.15763	0.769137	0.0573199	0.999998	0.0795895	0.859935	0.013857
286	COL17A1	0.386207	0.115995	0.976153	0.146011	0.979749	0.0222696	0.998043	0.0207204	0.999998	0.0795895	0.921971	0.0138667
287	GRM8	0.946178	0.031952	1	0.0768784	0.917419	0.0350503	0.730482	0.0596437	0.997128	0.124129	0.95145	0.0140062
288	EIF2AK3	0.969772	0.0224632	0.999998	0.0817196	0.442257	0.119675	0.945447	0.0365995	0.999998	0.0795895	0.957268	0.0140286
289	MAPKAPK5	0.994368	0.00987607	0.999998	0.0817196	0	0.578815	0.999735	0.017622	0.999998	0.0795895	0.799424	0.0141642
290	MAPK12	0.87653	0.0464756	0.999988	0.0912084	0.0032556	0.15763	0.999998	0.0123935	0.999998	0.0795895	0.83502	0.0141987
291	PIK3CA	0.790396	0.0602246	0.999998	0.0817196	0.246922	0.136522	0.999998	0.0123935	0.999998	0.0795895	0.918793	0.0142308
292	ACAN	0.193591	0.144849	0.999998	0.0817196	0.990999	0.0164601	0.903373	0.0427963	0.999998	0.0795895	0.88253	0.0142386
293	TG	0.972528	0.0205267	0.999883	0.107475	0.239873	0.138652	0.98177	0.0290473	1	0.0753292	0.890617	0.014288
294	PTPRK	0.82894	0.0563517	0.999998	0.0817196	0.972848	0.0234314	0.503202	0.0790085	0.999998	0.0795895	0.94917	0.014368
295	DAB1	0.288569	0.132262	0.999998	0.0817196	0.997232	0.0100697	0.510655	0.0788149	0.999998	0.0795895	0.876368	0.0144042
296	TNFSF13	0.956601	0.028079	0.999998	0.0817196	0.428366	0.122967	0.972879	0.0304028	0.999998	0.0795895	0.956045	0.0144045
297	ATF6	0.9243	0.0364059	0.999997	0.0836561	0.824246	0.0530596	0.80806	0.0536406	0.999998	0.0795895	0.972471	0.0144658
298	CLOCK	0.902884	0.0412471	0.999998	0.0817196	0.759179	0.0631294	0.924957	0.0410534	0.999998	0.0795895	0.972867	0.0145117
299	GDF10	0.963828	0.0245933	1	0.0768784	0.616966	0.0935321	0.813683	0.0530596	1	0.0753292	0.930269	0.0146096
300	KIF5C	0.701857	0.0710689	0.999877	0.107668	0.998547	0.00774593	0.326533	0.094694	0.996797	0.126065	0.85418	0.0146157
301	SFRP1	0.887384	0.0445391	0.999998	0.0817196	0.438946	0.119675	0.998295	0.0205267	0.999998	0.0795895	0.95111	0.0146499
302	RORB	0.997269	0.00677769	0.999998	0.0817196	0.0417634	0.15763	0.212334	0.10244	0.999998	0.0795895	0.825904	0.0146516
303	SAV1	0.959189	0.0261425	1	0.0768784	0.799258	0.0580945	0.469611	0.0807514	1	0.0755229	0.907697	0.0146536
304	SYT4	0.678006	0.0733927	1	0.0768784	0.997798	0.00910147	-1	0	0.999997	0.0815259	0.919226	0.0147153
305	MGST2	0.992514	0.0108443	0.999998	0.0817196	0.473824	0.111348	0.82595	0.0522851	0.988854	0.140008	0.955289	0.0147395
306	MITF	0.856691	0.0499613	0.999998	0.0817196	0.0417634	0.15763	0.999966	0.01433	0.999998	0.0795895	0.875527	0.0148361
307	MSH2	0.948689	0.0307901	0.999998	0.0817196	0.0034111	0.15763	0.995672	0.0236251	0.999998	0.0795895	0.84292	0.0149326
308	SCIN	0.641547	0.0795895	1	0.0768784	0.973346	0.0232378	0.929549	0.039117	0.992686	0.135167	0.91772	0.0149815
309	PTPRN	0.629545	0.0799768	0.999998	0.0817196	0.991689	0.0154919	0.615203	0.0689388	0.99961	0.108249	0.93538	0.0150124
310	WT1	0.947192	0.0317583	1	0.0768784	0.152623	0.15763	0.99142	0.0263362	1	0.0753292	0.866713	0.0150763
311	XPO1	0.317813	0.122967	0.999999	0.0786212	0.723551	0.074361	0.999978	0.0141363	1	0.0753292	0.833685	0.0150927
312	ZEB2	0.973375	0.0203331	0.999998	0.0817196	0.0417634	0.15763	0.943042	0.0369868	0.999998	0.0795895	0.884822	0.0151366
313	BDKRB1	0.920241	0.0375678	0.999998	0.0817196	0.108355	0.15763	0.998745	0.0201394	0.999998	0.0795895	0.906544	0.0151738
314	CYP24A1	0.938853	0.0331139	0.999998	0.0817196	0.0032556	0.15763	0.996857	0.0228505	0.999998	0.0795895	0.841406	0.0151744
315	ANK1	0.883398	0.0458947	0.999992	0.0892719	0.980667	0.0216886	0.0255722	0.110573	0.999998	0.0795895	0.866984	0.0152241
316	STXBP1	0.67444	0.0747483	1	0.0768784	0.985914	0.0193648	0.33815	0.0935321	1	0.0753292	0.849776	0.0152402
317	SIRT5	0.986068	0.0149109	0.999999	0.0803641	0.0570579	0.15763	0.791976	0.0551898	1	0.0753292	0.822974	0.01525
318	MAF	0.881415	0.0460883	0.999998	0.0817196	0.204361	0.15763	0.999732	0.017622	1	0.0753292	0.866669	0.0152721
319	FAP	0.986382	0.0145236	0.999998	0.0817196	0.851956	0.0484121	-1	0	0.999998	0.0795895	0.988477	0.0152851
320	PSMA6	0.796544	0.060031	0.999998	0.0817196	0.113565	0.15763	0.999997	0.0129744	0.999998	0.0795895	0.894602	0.0153541
321	DDR2	0.889359	0.0439582	0.999998	0.0817196	0.907201	0.0358249	0.464245	0.0817196	0.999998	0.0795895	0.948891	0.0156512
322	NPY1R	0.918763	0.0381487	0.999998	0.0817196	0.656098	0.0863672	0.929872	0.039117	0.999998	0.0795895	0.968103	0.0156607
323	PTPRN2	0.352991	0.11677	0.999998	0.0817196	0.990079	0.0172347	0.695601	0.063323	0.999997	0.0807514	0.900979	0.0156812
324	LAMA4	0.23853	0.141557	0.999955	0.100697	0.818311	0.0542215	0.999921	0.0145236	1	0.0753292	0.828615	0.0157163
325	HK3	0.739799	0.0683579	1	0.0768784	0.858219	0.0466692	0.987293	0.0273044	0.995909	0.127227	0.931556	0.0157646
326	CADM1	0.767684	0.0629357	1	0.0768784	0.999469	0.00426026	0	0.55519	1	0.0753292	0.753484	0.0158402
327	MAPK7	0.975676	0.0187839	0.999998	0.0817196	0	0.578815	0.999998	0.0123935	0.999998	0.0795895	0.797553	0.0159467
328	CYP7B1	0.974621	0.0193648	0.999998	0.0817196	0.281723	0.13323	0.81833	0.0526723	0.999998	0.0795895	0.933378	0.0160017
329	ANO6	0.938278	0.0338885	1	0.0768784	0.954092	0.0273044	0.0816441	0.110573	0.999325	0.113284	0.840091	0.0160547
330	YAP1	0.883509	0.0458947	0.999998	0.0817196	0.189605	0.15763	0.999385	0.0189775	0.999998	0.0795895	0.919936	0.0160684
331	CBR1	0.105736	0.144849	0.999998	0.0817196	0.903952	0.0364059	0.991894	0.0261425	0.999998	0.0795895	0.859643	0.0160954
332	DISC1	0.701052	0.0710689	1	0.0768784	0.99525	0.0125871	-1	0	1	0.0753292	0.924669	0.0161267
333	HAP1	0.656379	0.0778466	0.999998	0.0817196	0.999727	0.00309837	0	0.55519	0.999995	0.0828815	0.762021	0.0161707
334	COL9A3	0.386207	0.115995	0.999526	0.114446	0.871882	0.0443455	0.999144	0.0193648	0.999998	0.0795895	0.917487	0.0161731
335	DSCAM	0.405395	0.115995	0.999998	0.0817196	0.976331	0.0226569	0.89771	0.0437645	0.999901	0.0968242	0.92082	0.016193
336	NCF2	0.389393	0.115995	0.999998	0.0817196	0.743189	0.0656468	0.999513	0.0183966	0.999998	0.0795895	0.910476	0.0162006
337	NDRG1	0.0871223	0.144849	0.999997	0.0828815	0.939595	0.0304028	0.968967	0.031371	0.999998	0.0795895	0.854373	0.016202
338	COL9A1	0.386207	0.115995	0.99948	0.115221	0.871882	0.0443455	0.999144	0.0193648	0.999998	0.0795895	0.917485	0.0162175
339	ATM	0.683586	0.0728118	0.999998	0.0817196	0.0034111	0.15763	0.999998	0.0123935	0.999998	0.0795895	0.813693	0.0163016
340	DICER1	0.621044	0.0836561	1	0.0768784	0.958166	0.0265298	0.592116	0.0720372	1	0.0753292	0.87388	0.0163068
341	TNFSF14	0.998903	0.00387297	0.999998	0.0817196	0	0.578815	0.693578	0.0635167	0.999998	0.0795895	0.782408	0.0163082
342	MC3R	0.983887	0.0160728	0.999998	0.0817196	0.0436948	0.15763	0.822102	0.0524787	0.999989	0.0857862	0.880264	0.0163511
343	HAND1	0.973203	0.0203331	0.999998	0.0817196	0.438244	0.119675	0.733369	0.0596437	0.999998	0.0795895	0.94511	0.0164353
344	ARNT2	0.969556	0.0226569	0.999963	0.0997289	0.369593	0.128195	0.925132	0.0410534	0.999998	0.0799768	0.949019	0.0164854
345	BHLHE40	0.939792	0.0331139	0.999958	0.100116	0.0417634	0.15763	0.996697	0.0230442	0.999998	0.0795895	0.884132	0.0165374
346	F11	0.971657	0.0207204	0.999998	0.0817196	0	0.578815	0.999998	0.0123935	0.999998	0.0795895	0.797146	0.0165954
347	HPX	0.743233	0.0681642	1	0.0768784	0.951772	0.0284663	0.410043	0.0877227	1	0.0753292	0.871834	0.016727
348	CD3D	0.553605	0.098567	0.99988	0.107475	0.594705	0.094694	0.999998	0.0123935	0.999998	0.0795895	0.924437	0.0167528
349	FZD2	0.647096	0.0793958	0.999998	0.0817196	0.522487	0.102827	0.999425	0.0187839	0.999998	0.0795895	0.930896	0.0168071
350	EPB41	0.900619	0.0414407	0.999997	0.0823005	0.817271	0.0542215	0.62935	0.0679706	0.999998	0.0795895	0.958101	0.0168276
351	GNB5	0.272608	0.132843	0.999998	0.0817196	0.631637	0.0898528	0.999997	0.0129744	0.999998	0.0795895	0.882723	0.0168742
352	SFRP2	0.988431	0.013749	0.999998	0.0817196	0.380647	0.126065	0.368845	0.0900465	0.999998	0.0795895	0.911797	0.0169275
353	IFNB1	0.954031	0.0284663	1	0.0768784	0	0.578815	1	0.0106507	1	0.0753292	0.790807	0.0169354
354	TNFRSF9	0.773811	0.0625484	0.999894	0.106894	0.79438	0.0592564	0.958287	0.0340821	1	0.0753292	0.928793	0.0169414
355	SSTR1	0.958796	0.0261425	1	0.0768784	0.329174	0.130132	0.884336	0.0455074	0.999986	0.0867545	0.894584	0.0170448
356	IL31RA	0.953053	0.0290473	0.999998	0.0817196	0.884351	0.0416344	0.013745	0.110573	0.999931	0.0954686	0.857675	0.0171164
357	CNR2	0.35717	0.11677	0.999998	0.0817196	0.941985	0.0298218	0.881383	0.0464756	0.999998	0.0795895	0.910348	0.0171785
358	NFYA	0.909298	0.0393106	0.999998	0.0817196	0.438244	0.119675	0.953918	0.0348567	0.999998	0.0795895	0.951097	0.0172703
359	PLSCR1	0.922673	0.0371805	0.999998	0.0817196	0.891165	0.0400852	0.0154053	0.110573	0.999998	0.0795895	0.856894	0.017305
360	RBL2	0.899016	0.0414407	0.99903	0.118513	0.183691	0.15763	0.999761	0.0174284	0.999998	0.0795895	0.920507	0.0173182
361	ADAMTS3	0.980453	0.0172347	0.999995	0.0877227	0.311498	0.131875	0.658393	0.0670023	0.999997	0.0811387	0.927608	0.0173838
362	EPS15	0.101005	0.144849	0.999779	0.111154	0.976373	0.0226569	0.936291	0.0381487	0.999998	0.0795895	0.859096	0.0175367
363	CD8B	0.333975	0.118319	0.92355	0.165182	0.887404	0.0406662	0.999736	0.017622	0.999998	0.0795895	0.905747	0.0175823
364	TRPC4	0.537731	0.101084	1	0.0774593	0.990103	0.0172347	0.012486	0.110573	1	0.0762974	0.728903	0.0177332
365	KLRD1	0.884605	0.0453137	1	0.0768784	0.455257	0.114833	0.983934	0.028079	0.999781	0.102053	0.910232	0.0177827
366	SERPINB8	0.991766	0.0114253	0.993159	0.132649	0.291685	0.13323	0.750622	0.0580945	0.999877	0.0977924	0.931967	0.0177877
367	STAP1	0.991772	0.0114253	0.999998	0.0817196	0.0032556	0.15763	0.582935	0.0735864	0.999699	0.106313	0.821692	0.0178143
368	GNAT1	0.729282	0.0687452	1	0.0768784	0.95212	0.0284663	0.260543	0.101084	1	0.0757165	0.843097	0.0178149
369	ZEB1	0.872839	0.0466692	1	0.0768784	0.204361	0.15763	0.988563	0.0271108	1	0.0753292	0.863834	0.017837
370	PMEPA1	0.911912	0.0393106	1	0.0768784	0.701521	0.0761038	0.81949	0.0526723	0.999931	0.0954686	0.930941	0.0178467
371	PTPRD	0.477401	0.108443	0.999998	0.0817196	0.992939	0.0151046	0.0390037	0.110573	0.999998	0.0795895	0.826716	0.01798
372	ATR	0.683586	0.0728118	0.999998	0.0817196	0.120094	0.15763	0.99988	0.0158792	0.999998	0.0795895	0.88309	0.0180254
373	RB1CC1	0.604454	0.0865608	0.999998	0.0817196	0.836761	0.0513168	0.923449	0.0410534	0.999998	0.0795895	0.942837	0.0180299
374	CCN6	0.993282	0.010457	0.999969	0.0975988	0.258607	0.13323	0.000196392	0.110573	0.999998	0.0797831	0.765626	0.0181124
375	PPP2R5A	0.601291	0.0939194	0.999997	0.0823005	0.2162	0.15763	0.999998	0.0123935	0.999998	0.0799768	0.891465	0.0181621
376	MFGE8	0.643126	0.0795895	0.999808	0.110573	0.887124	0.0406662	0.908952	0.042409	0.999998	0.0795895	0.949766	0.0181638
377	VPS16	0.487688	0.107668	0.895402	0.168087	0.995392	0.0121998	0.819918	0.0526723	0.999742	0.103989	0.867401	0.0181722
378	PDK1	0.683586	0.0728118	0.999998	0.0817196	0.0032556	0.15763	0.999817	0.0162665	0.999998	0.0795895	0.813124	0.0182021
379	FRK	0.733758	0.0683579	0.999998	0.0817196	0.962357	0.0257552	0.131183	0.106507	0.999998	0.0795895	0.889776	0.0182343
380	IGFBP1	0.60527	0.0861735	1	0.0768784	0.316579	0.131875	0.999497	0.0185902	1	0.0753292	0.833535	0.0182577
381	CCL28	0.940029	0.0329202	1	0.0768784	0.264601	0.13323	0.985284	0.0274981	0.99404	0.132649	0.888811	0.0182967
382	GPX3	0.989758	0.0129744	0.999423	0.115802	0	0.578815	0.999467	0.0187839	1	0.0753292	0.797841	0.0183004
383	PCLO	0.800887	0.0592564	1	0.0768784	0.999305	0.00484121	0	0.55519	0.999779	0.102053	0.760086	0.0184144
384	VAV2	0.928587	0.0350503	1	0.0768784	0	0.578815	1	0.0106507	1	0.0753292	0.785718	0.018425
385	FZD7	0.732855	0.0683579	0.999998	0.0817196	0.00811708	0.15763	0.999703	0.0180093	0.999998	0.0795895	0.831232	0.0184891
386	ADORA2B	0.360058	0.11677	0.999998	0.0817196	0.739279	0.0664214	0.99347	0.0251743	0.999998	0.0795895	0.905136	0.0185352
387	GGH	0.0990566	0.144849	0.999998	0.0817196	0.95583	0.0269171	0.842708	0.0501549	0.999998	0.0795895	0.852325	0.0185466
388	ABCB11	0.197579	0.144849	0.999998	0.0817196	0.976666	0.0226569	0.736522	0.0596437	0.999998	0.0795895	0.873003	0.0185539
389	SCP2	0.990829	0.0120062	0.999998	0.0817196	0.0032556	0.15763	0.150867	0.103408	0.999998	0.0797831	0.771501	0.0185707
390	DOCK2	0.726992	0.0689388	0.999998	0.0817196	0.816266	0.0542215	0.819755	0.0526723	0.999998	0.0795895	0.950937	0.0185978
391	PTPRB	0.352991	0.11677	0.999998	0.0817196	0.918193	0.0344694	0.865428	0.048993	0.999998	0.0795895	0.907507	0.0186096
392	CA4	0.264252	0.132843	0.733647	0.184934	0.999971	0.000968242	0	0.55519	0.999888	0.0977924	0.687903	0.0186617
393	PAM	0.990312	0.0125871	0.999998	0.0817196	0.961626	0.0257552	0	0.55519	0.999982	0.0884973	0.797082	0.018721
394	KRT18	0.564092	0.0977924	1	0.0768784	0.982034	0.020914	0.012486	0.110573	1	0.0753292	0.733363	0.0187676
395	MYO1A	0.709509	0.0710689	0.995914	0.128195	0.99996	0.00154919	0	0.55519	0.944514	0.167506	0.765425	0.0187844
396	CHRM2	0.352991	0.11677	0.999998	0.0817196	0.749593	0.0642912	0.988929	0.0271108	0.999998	0.0795895	0.904367	0.0188489
397	PLK3	0.589051	0.0960496	0.999998	0.0817196	0.86886	0.0445391	0.875753	0.0476375	0.999998	0.0795895	0.940069	0.0188587
398	GRPR	0.958708	0.0265298	0.99994	0.102246	0.212421	0.15763	0.920718	0.0412471	1	0.0753292	0.875823	0.0188765
399	RGS14	0.932774	0.0348567	0.999998	0.0817196	0.909453	0.0356313	0.103173	0.109411	0.998066	0.121805	0.901725	0.0190139
400	NDN	0.937104	0.0340821	0.999998	0.0817196	0.46693	0.111541	0.797471	0.0548025	0.999998	0.0795895	0.947935	0.0190276
401	OSCAR	0.701919	0.0710689	1	0.0768784	0.9646	0.0249806	0.34708	0.0921766	0.999625	0.107862	0.854602	0.0190388
402	SLC7A11	0	0.572424	1	0.0768784	0.996663	0.0114253	0.944198	0.0367932	1	0.0753292	0.794007	0.0192443
403	GOT1	0.435278	0.115802	1	0.0768784	0.958853	0.0263362	0.500461	0.0792022	1	0.0753292	0.824385	0.0192739
404	MAPKAP1	0.454559	0.110186	0.999998	0.0817196	0.00386472	0.15763	0.999998	0.0123935	0.999998	0.0795895	0.784709	0.0192805
405	SULT2A1	0.987111	0.0145236	1	0.0768784	0	0.578815	0.981679	0.0290473	1	0.0753292	0.795582	0.0193586
406	TAC1	0.806688	0.0590627	1	0.0768784	0.771	0.0625484	0.663201	0.066615	1	0.0753292	0.899826	0.0194195
407	TGFBI	0.710703	0.0710689	0.999713	0.112703	0.859272	0.0466692	0.832444	0.0509295	1	0.0753292	0.909983	0.0194685
408	THPO	0.982637	0.0162665	1	0.0768784	0	0.578815	0.990854	0.0263362	1	0.0753292	0.795611	0.0194789
409	GPHN	0.766444	0.0648722	0.80301	0.178931	0.973356	0.0232378	0.669152	0.0662277	0.999997	0.0805577	0.943964	0.0194958
410	COL12A1	0.386207	0.115995	0.999942	0.102053	0.749486	0.0642912	0.995103	0.0238187	0.999998	0.0795895	0.910133	0.0195158
411	STX12	0.65187	0.0788149	0.999358	0.116383	0.983746	0.0205267	0.415247	0.0873354	0.999981	0.0890782	0.857556	0.0196357
412	STAU2	0.899839	0.0414407	0.999998	0.0817196	0.96696	0.024787	-1	0	0.999882	0.0977924	0.985052	0.0196408
413	SP3	0.738513	0.0683579	1	0.0768784	0.428592	0.122967	0.97782	0.0302091	1	0.0753292	0.876407	0.0196668
414	DAPK1	0.764425	0.0650658	0.999998	0.0817196	0.010667	0.15763	0.997178	0.0224632	0.999998	0.0795895	0.838997	0.0198165
415	SHC3	0.945421	0.0321456	0.999998	0.0819132	0	0.578815	0.999998	0.0123935	0.999998	0.0795895	0.794466	0.0198427
416	TBX21	0.364437	0.11677	0.999998	0.0817196	0.316105	0.131875	0.999903	0.0151046	0.999998	0.0795895	0.870698	0.0198928
417	CPNE3	0.909961	0.0393106	0.999998	0.0817196	0.843439	0.0505422	0.0268085	0.110573	0.99999	0.0857862	0.863377	0.020037
418	PROCR	0.670259	0.0751356	0.970321	0.148528	0.75005	0.0640976	0.988771	0.0271108	0.999998	0.0795895	0.947799	0.0200544
419	CXCL2	0.938789	0.0333075	0.999998	0.0811387	0	0.578815	0.999994	0.0131681	1	0.0753292	0.787758	0.0200973
420	DNER	0.69367	0.0718435	0.999995	0.0865608	0.908183	0.0358249	0.542548	0.0759101	0.999956	0.0927576	0.876643	0.0201861
421	HDAC10	0.99072	0.0120062	0.999998	0.0817196	0	0.578815	0.957173	0.0344694	0.999998	0.0801704	0.796894	0.0201894
422	SNCG	0.62008	0.0840434	0.999998	0.0817196	0.959337	0.0263362	0.0348727	0.110573	0.999998	0.0795895	0.841854	0.0203053
423	FOXP1	0.975272	0.0187839	0.999998	0.0817196	0.0417634	0.15763	0.449767	0.0826878	0.999998	0.0795895	0.851711	0.0203083
424	EFNA2	0.6563	0.0778466	0.999997	0.0828815	0.589669	0.0948877	0.963144	0.0329202	0.999998	0.0795895	0.935417	0.0203683
425	GIT2	0.0650425	0.144849	0.999998	0.0817196	0.983748	0.0205267	0.641782	0.0677769	0.999885	0.0977924	0.829194	0.0204009
426	SOAT1	0.944953	0.0321456	0.999998	0.0817196	0.281723	0.13323	0.758274	0.0579009	0.999998	0.0795895	0.926759	0.0204131
427	DCX	0.459708	0.109799	0.999998	0.0817196	0.982878	0.0207204	0.0001559	0.110573	0.999998	0.0795895	0.757091	0.0205315
428	MTHFD1L	0.677633	0.0735864	0.999998	0.0817196	0.0032556	0.15763	0.997661	0.0216886	0.999998	0.0795895	0.812294	0.0205319
429	PRKD1	0.589051	0.0960496	0.999998	0.0817196	0.321705	0.130132	0.998738	0.0201394	0.999998	0.0795895	0.904061	0.0205368
430	ADIPOR2	0.916062	0.038536	0.999998	0.0817196	0.00349581	0.15763	0.914818	0.0416344	0.999998	0.0795895	0.835652	0.0205756
431	ERAP1	0.997273	0.00677769	1	0.0774593	0.708707	0.0757165	0	0.55519	1	0.0753292	0.767825	0.0206638
432	LCP2	0	0.572424	1	0.0774593	0.900946	0.0379551	0.999995	0.0131681	1	0.0753292	0.789837	0.0206983
433	RPS6KA6	0.767497	0.0629357	0.999208	0.117545	0.0570579	0.15763	0.999983	0.0141363	0.999785	0.101665	0.801171	0.0207309
434	KIRREL1	0.0871223	0.144849	0.999997	0.0824942	0.964129	0.0249806	0.729018	0.0602246	0.999946	0.0939194	0.842019	0.020793
435	TEAD2	0.946938	0.0317583	0.999998	0.0817196	0.438244	0.119675	0.654036	0.0673896	0.999997	0.0807514	0.937208	0.0208018
436	CUX1	0.822964	0.0571263	0.999998	0.0817196	0.504772	0.104957	0.899538	0.0435709	0.999998	0.0795895	0.944791	0.0208462
437	NEUROD1	0.964634	0.0243997	0.999998	0.0817196	0.438244	0.119675	0.365907	0.0900465	0.999998	0.0795895	0.91471	0.0209005
438	CMKLR1	0.989851	0.0129744	0.999998	0.0817196	0.0451224	0.15763	0.00746236	0.110573	0.999957	0.0927576	0.749942	0.0209202
439	ROS1	0.951312	0.0296282	0.999998	0.0817196	0.467274	0.111541	0.476184	0.0801704	0.999998	0.0795895	0.926568	0.0209646
440	RASGRF2	0.21107	0.144849	0.999998	0.0817196	0.281723	0.13323	0.999996	0.0129744	0.999987	0.0865608	0.837594	0.0211974
441	GMFG	0.966593	0.0240124	0.999998	0.0817196	0.665784	0.084818	0.0070456	0.110573	0.999881	0.0977924	0.835231	0.0213343
442	ATIC	0.585182	0.0962432	0.999998	0.0817196	0.0032556	0.15763	0.999592	0.0183966	0.999998	0.0795895	0.800748	0.021408
443	UBR4	0.737117	0.0683579	0.99999	0.0902401	0.887111	0.0406662	0.292642	0.0972115	1	0.0753292	0.843989	0.0215109
444	OSBPL3	0.746086	0.0679706	0.999202	0.117545	0.979039	0.0222696	0.000473337	0.110573	0.99994	0.0943067	0.801154	0.0215972
445	FGF5	0.910364	0.0393106	0.999997	0.0826878	0	0.578815	0.999998	0.0123935	0.999998	0.0795895	0.790827	0.0215995
446	ONECUT1	0.894973	0.0420217	1	0.0768784	0.204361	0.15763	0.85408	0.0493803	1	0.0753292	0.854241	0.021778
447	VPS35	0.0568963	0.144849	0.999998	0.0817196	0.988999	0.0182029	0.00736314	0.110573	0.999998	0.0795895	0.705741	0.0217872
448	NSDHL	0.105736	0.144849	0.999998	0.0817196	0.281723	0.13323	0.999902	0.0151046	0.999998	0.0799768	0.810739	0.0218281
449	IRAK3	0.890335	0.0433772	1	0.0768784	0	0.578815	0.999991	0.0135554	1	0.0753292	0.778067	0.0221284
450	CYP4F8	0.968945	0.0228505	0.99448	0.1311	0.530777	0.102634	0.910264	0.042409	0.974796	0.15182	0.927225	0.0221672
451	LMO7	0.608764	0.084818	0.90891	0.166538	0.971561	0.0240124	0.530687	0.0780403	1	0.0753292	0.855259	0.0222317
452	RAD51	0.633284	0.0797831	0.999998	0.0817196	0.263592	0.13323	0.983019	0.0288536	0.999998	0.0795895	0.90161	0.0222353
453	ALDH1L1	0.497275	0.1067	0.99993	0.103408	0.0570579	0.15763	0.999896	0.0152982	1	0.0753292	0.747212	0.0222779
454	PIM1	0.922793	0.0371805	0.999998	0.0817196	0	0.578815	0.999968	0.01433	0.999998	0.0795895	0.792124	0.0222845
455	SEPTIN2	0.145193	0.144849	0.999998	0.0817196	0.954277	0.0273044	0.4999	0.0792022	0.999998	0.0795895	0.842054	0.0224247
456	GSTA1	0.993642	0.0102634	0.999999	0.0788149	0	0.578815	0.762109	0.0579009	1	0.0759101	0.773327	0.0225152
457	PRKDC	0.799007	0.0596437	0.999998	0.0817196	0.0742882	0.15763	0.959809	0.0336948	0.999998	0.0795895	0.881149	0.0225261
458	RNF4	0.977384	0.0182029	0.999998	0.0817196	0.233158	0.15763	0.033064	0.110573	0.999998	0.0795895	0.821987	0.0225399
459	STXBP5	0.295165	0.12684	1	0.0768784	0.998259	0.00871418	-1	0	0.993745	0.133811	0.822791	0.0225663
460	HTRA1	0.919783	0.0377614	0.999998	0.0817196	0.291685	0.13323	0.695422	0.0635167	0.999998	0.0795895	0.92143	0.0226048
461	PRKG2	0.589051	0.0960496	0.999892	0.106894	0.549639	0.101084	0.999183	0.0193648	0.999745	0.103602	0.925648	0.0226214
462	RAB27B	0.269538	0.132843	0.999964	0.0997289	0.980722	0.0216886	0.356235	0.0910147	0.999998	0.0797831	0.857375	0.0226402
463	SORCS2	0.922077	0.0371805	0.93955	0.161115	0.971511	0.024206	-1	0	0.999998	0.0801704	0.984396	0.0227797
464	IQSEC1	0.454559	0.110186	0.999998	0.0817196	0.96467	0.0249806	0.0891231	0.109411	0.999988	0.0863672	0.842329	0.0228093
465	FBLN5	0.853148	0.0509295	0.999998	0.0817196	0.624028	0.0900465	0.5956	0.0718435	0.999998	0.0795895	0.938191	0.022884
466	AMPH	0.581968	0.0962432	0.985174	0.141557	0.944276	0.0296282	0.653458	0.0673896	0.999998	0.0795895	0.928801	0.0229782
467	HOXA7	0.89349	0.042409	1	0.0768784	0.64107	0.0883036	0.263342	0.101084	1	0.0753292	0.841466	0.0230938
468	ZFP36	0.904212	0.0406662	1	0.0768784	0.0571087	0.15763	0.731237	0.0596437	1	0.0753292	0.799663	0.023186
469	PROX1	0.974439	0.0197521	0.999998	0.0817196	0.0417634	0.15763	0.111021	0.109411	0.999998	0.0795895	0.803287	0.0231923
470	MAP3K9	0.974521	0.0195585	0.999998	0.0817196	0	0.578815	0.995813	0.0236251	0.999802	0.101472	0.797217	0.0232014
471	STMN1	0.295165	0.12684	1	0.0768784	0.595248	0.094694	0.965354	0.031952	1	0.0753292	0.809843	0.0232211
472	NPY2R	0.918763	0.0381487	0.999998	0.0817196	0.0344288	0.15763	0.858804	0.048993	0.99996	0.0927576	0.870387	0.0232659
473	HSD17B12	0.836544	0.0549961	0.999998	0.0817196	0.613698	0.0935321	0.659496	0.0668087	0.999998	0.0795895	0.940178	0.023274
474	SLC1A2	0	0.572424	0.999998	0.0817196	0.995385	0.0121998	0.848639	0.0497676	0.999998	0.0795895	0.79173	0.0233794
475	NPC2	0.745054	0.0679706	0.999998	0.0817196	0.839939	0.0509295	0.410611	0.0877227	0.999964	0.0921766	0.924197	0.0234907
476	SCN8A	0.197579	0.144849	0.999995	0.087529	0.985204	0.0197521	0.0001559	0.110573	0.999995	0.0828815	0.710504	0.023522
477	SMOC2	0.835677	0.0553834	1	0.0768784	0.772015	0.0623548	0.014014	0.110573	0.999999	0.0792022	0.766541	0.0236449
478	TAF4B	0.87105	0.0468629	0.999489	0.115221	0.435437	0.119675	0.874872	0.0476375	1	0.0762974	0.893204	0.0237407
479	DGKI	0.197579	0.144849	0.999998	0.0817196	0.997287	0.0100697	0.47622	0.0801704	0.315533	0.248451	0.804804	0.0238436
480	IGFBP7	0.481055	0.108249	1	0.0768784	0.714956	0.0755229	0.843858	0.0501549	1	0.0753292	0.849045	0.0238452
481	IGFBP2	0.60527	0.0861735	1	0.0768784	0.381919	0.126065	0.941015	0.0377614	1	0.0753292	0.838666	0.0238496
482	CD93	0.764918	0.0650658	0.99999	0.0898528	0.846527	0.0497676	0.17537	0.103021	0.999998	0.0795895	0.896185	0.0238899
483	POU1F1	0.950276	0.0302091	0.999998	0.0817196	0.183691	0.15763	0.505047	0.0788149	0.999998	0.0795895	0.894501	0.0241101
484	OBSCN	0.882705	0.0458947	0.999997	0.0823005	0.860728	0.0460883	0.00210434	0.110573	0.996554	0.127033	0.823209	0.0241269
485	PDE4D	0.665222	0.0757165	0.999998	0.0817196	0.660547	0.084818	0.741475	0.0588691	0.999998	0.0795895	0.929017	0.0241809
486	TFAP2C	0.840818	0.0518978	1	0.0768784	0.339828	0.130132	0.696613	0.0631294	1	0.0753292	0.851681	0.0242207
487	GIPR	0.991911	0.0114253	1	0.0768784	0	0.578815	0.696128	0.063323	0.999999	0.0774593	0.765251	0.0243172
488	SULF1	0.43999	0.115802	1	0.0768784	0.923491	0.0335012	0.283085	0.0993416	0.999993	0.084237	0.786606	0.0243254
489	MCCC1	0.940788	0.0329202	0.997542	0.123354	0.0570579	0.15763	0.880152	0.0466692	0.999994	0.0838497	0.823318	0.0243607
490	HTR1F	0.594131	0.0945004	1	0.0768784	0.80419	0.0571263	0.906197	0.042409	0.986537	0.143106	0.887218	0.0244147
491	ITGA11	0.486703	0.108056	0.99623	0.127614	0.677393	0.0832688	0.995593	0.0236251	0.999955	0.0931448	0.920561	0.0244456
492	TIE1	0.923566	0.0371805	1	0.0768784	0.455257	0.114833	0.213086	0.10244	1	0.0753292	0.811982	0.0244694
493	NPNT	0.508766	0.105926	0.999998	0.0817196	0.924015	0.0333075	0.0819824	0.110573	0.999998	0.0795895	0.845763	0.0244865
494	CDC25C	0.454868	0.110186	0.999998	0.0817196	0.219871	0.15763	0.996963	0.0224632	0.999998	0.0795895	0.87169	0.0244874
495	PREX1	0.1007	0.144849	0.999998	0.0817196	0.91808	0.0344694	0.521323	0.0782339	0.999998	0.0795895	0.829184	0.0244989
496	CORIN	0.958674	0.0265298	0.999998	0.0817196	0.282276	0.13323	0.349005	0.0921766	0.999929	0.0956623	0.895324	0.0245237
497	CREM	0.699986	0.0710689	0.999998	0.0817196	0.438244	0.119675	0.883311	0.0460883	0.999998	0.0795895	0.92395	0.0245334
498	SOX5	0.603687	0.0879163	1	0.0768784	0.475739	0.111348	0.884569	0.0451201	1	0.0753292	0.846789	0.0245658
499	ITM2C	0.90006	0.0414407	1	0.0782339	0.600396	0.0943067	0.0806351	0.110573	0.999999	0.0766847	0.791775	0.0246982
500	TYRP1	0.919875	0.0377614	0.998397	0.121224	0.347735	0.130132	0.752194	0.0580945	1	0.0753292	0.875212	0.0247527
501	PDE10A	0.444498	0.110186	0.999982	0.0929512	0.769963	0.0625484	0.804604	0.0540279	1	0.0753292	0.843793	0.0247541
502	DOCK1	0.101005	0.144849	0.999998	0.0817196	0.0232937	0.15763	0.999736	0.017622	0.999998	0.0795895	0.741684	0.0247909
503	TNFSF18	0.955287	0.0284663	0.999998	0.0817196	0.00790992	0.15763	0.370066	0.0900465	0.999998	0.0795895	0.811114	0.0248326
504	TBX1	0.924919	0.0362122	1	0.0768784	0.232013	0.15763	0.48255	0.0795895	1	0.0753292	0.820252	0.024844
505	WASF3	0.475407	0.109024	1	0.0768784	0.469524	0.111541	0.943133	0.0369868	1	0.0761038	0.826356	0.0248463
506	SYT7	0.398118	0.115995	0.999998	0.0817196	0.999153	0.00522851	0	0.55519	0.999921	0.0956623	0.726148	0.0248488
507	SLC5A7	0	0.572424	0.997855	0.122773	0.999513	0.00426026	0.786686	0.056158	0.96839	0.156662	0.773942	0.0248558
508	EIF4B	0.0650425	0.144849	0.0429786	0.215724	0.796013	0.0592564	0.999631	0.0182029	0.999998	0.0795895	0.730965	0.0250376
509	ABLIM1	0.481216	0.108056	0.999973	0.0966305	0.925336	0.0333075	0.185453	0.10244	1	0.0753292	0.774759	0.025042
510	SLC2A13	0.40672	0.115995	0.999857	0.108637	0.995239	0.0125871	0.0708264	0.110573	0.972874	0.153369	0.731349	0.0250649
511	EIF2S1	0.0650425	0.144849	0.999998	0.0817196	0.0357053	0.15763	0.999654	0.0182029	0.999998	0.0795895	0.737929	0.0251144
512	S100A6	0.702794	0.0710689	0.999707	0.112897	0.816474	0.0542215	0.518097	0.0784276	0.999998	0.0795895	0.927448	0.0251603
513	DUSP1	0.810749	0.0584818	0.999998	0.0817196	0	0.578815	0.999998	0.0123935	0.999998	0.0795895	0.780084	0.0252084
514	STK10	0.890335	0.0433772	1	0.0774593	0.786691	0.0604183	0.0839382	0.110573	0.99801	0.121998	0.813204	0.0252449
515	TEX264	0.2257	0.144849	0.998396	0.121224	0.984694	0.0201394	0.614908	0.0689388	0.999381	0.112703	0.871242	0.0252784
516	FHL2	0.346722	0.11677	0.999998	0.0817196	0.635399	0.0898528	0.925654	0.0406662	0.999998	0.0795895	0.892505	0.0253792
517	MAP4K1	0.767497	0.0629357	1	0.0768784	0	0.578815	0.999996	0.0131681	1	0.0753292	0.7535	0.0253897
518	GABRR2	0.723121	0.069907	0.999644	0.113672	0.823574	0.0530596	0.700947	0.0625484	0.999727	0.105345	0.893509	0.0253906
519	PLCD1	0.1007	0.144849	0.999998	0.0817196	0.267708	0.13323	0.997266	0.0222696	0.999998	0.0795895	0.807192	0.0254525
520	SPINT1	0.995875	0.00774593	1	0.0768784	0	0.578815	0.115389	0.107668	1	0.0753292	0.667113	0.0254539
521	AKT3	0.790396	0.0602246	0.999998	0.0817196	0	0.578815	0.999998	0.0123935	0.999998	0.0795895	0.777809	0.0255059
522	CHRNA5	0.486703	0.108056	0.999995	0.0867545	0.921872	0.0340821	0.0576154	0.110573	0.999998	0.0795895	0.833489	0.0255125
523	COL21A1	0.621456	0.0834624	-1	0	0.86573	0.0451201	0.984579	0.0276917	0.983718	0.145624	0.883997	0.0255153
524	NMUR2	0.983917	0.0160728	1	0.0768784	0	0.578815	0.825483	0.0522851	1	0.0755229	0.778496	0.0255576
525	POSTN	0.69634	0.0716499	0.999998	0.0817196	0.621844	0.0900465	0.626057	0.0681642	0.999998	0.0795895	0.922401	0.0256878
526	FSTL1	0.845082	0.0515105	0.999997	0.0838497	0.174214	0.15763	0.783966	0.056739	1	0.0753292	0.829578	0.0258646
527	ROBO1	0.526531	0.101859	0.999998	0.0817196	0.85141	0.048993	0.381567	0.0896592	0.999998	0.0795895	0.894432	0.0258653
528	FABP2	0.377718	0.11677	0.999977	0.0943067	0.93877	0.0304028	0.000473337	0.110573	0.999998	0.0795895	0.749283	0.0259936
529	CREB5	0.706974	0.0710689	0.78521	0.181448	0.0417634	0.15763	0.999798	0.0164601	0.999983	0.0883036	0.846834	0.026022
530	CTNNA3	0.581169	0.0962432	0.99996	0.0999225	0.355536	0.130132	0.979786	0.0296282	0.999998	0.0797831	0.905886	0.0260352
531	CACNA2D1	0	0.572424	0.999998	0.0817196	0.94736	0.0290473	0.985276	0.0274981	0.999998	0.0795895	0.796575	0.0260896
532	TMPRSS15	0.958674	0.0265298	0.454173	0.200232	0.9474	0.0290473	0.080137	0.110573	0.920657	0.175058	0.859648	0.0261352
533	NAPEPLD	0.526168	0.101859	0.999998	0.0817196	0.828738	0.0518978	0.491395	0.0793958	0.999985	0.087529	0.903351	0.0261885
534	STAM	0.412067	0.115995	1	0.0780403	0.331521	0.130132	0.987841	0.0273044	0.99995	0.0933385	0.796345	0.0261888
535	BMP3	0.991187	0.0118125	0.999997	0.0828815	0	0.578815	0.662078	0.066615	0.999998	0.0795895	0.779526	0.0261968
536	SV2A	0.292321	0.130519	0.999998	0.0817196	0.958866	0.0263362	0.151995	0.103408	0.999746	0.103602	0.830911	0.0262138
537	CAND1	0.330891	0.118319	1	0.0768784	0.860095	0.046282	0.315999	0.095275	1	0.0753292	0.764089	0.0262557
538	TBXT	0.904991	0.0406662	1	0.0768784	0.204361	0.15763	0.574015	0.0747483	0.999996	0.0821069	0.822939	0.0262664
539	POU2F2	0.794608	0.0602246	0.999998	0.0817196	0.0417634	0.15763	0.866882	0.048993	0.999998	0.0795895	0.861679	0.0262681
540	RHBDF1	0.967401	0.0236251	1	0.0768784	0.744421	0.0656468	-1	0	0.991783	0.136716	0.956521	0.0262923
541	CYTH2	0.1007	0.144849	0.999908	0.105926	0.983451	0.0205267	0.0928103	0.109411	0.999979	0.0896592	0.773019	0.0264901
542	IGF2BP1	0	0.572424	0.999997	0.0834624	0.998488	0.00793958	0.201645	0.10244	0.999998	0.0795895	0.733948	0.0265008
543	TPH2	0.772969	0.0625484	0.999998	0.0817196	0.00398038	0.15763	0.865632	0.048993	0.999998	0.0795895	0.818988	0.0266677
544	DTNBP1	0	0.572424	0.999998	0.0817196	0.999942	0.00154919	0	0.55519	0.999998	0.0795895	0.599998	0.026871
545	CAPZA2	0.237839	0.144849	0.99999	0.0898528	0.9474	0.0290473	0.0521684	0.110573	0.999998	0.0795895	0.790438	0.0272836
546	GDF6	0.95896	0.0261425	1	0.0768784	0	0.578815	0.936451	0.0381487	1	0.0753292	0.785333	0.0273356
547	CASP10	0.80161	0.0592564	0.999995	0.0867545	0	0.578815	0.999978	0.0141363	0.999998	0.0795895	0.779065	0.0273513
548	STN1	0.522412	0.103215	0.999998	0.0817196	0.948537	0.0288536	0.0501305	0.110573	0.996999	0.125097	0.836418	0.0274116
549	PKMYT1	0.589051	0.0960496	0.999867	0.108249	0.554161	0.100503	0.936297	0.0381487	0.999992	0.0846243	0.922789	0.0274346
550	NRCAM	0.0871223	0.144849	0.999998	0.0817196	0.9321	0.0325329	0.0001559	0.110573	0.999998	0.0797831	0.677897	0.0275114
551	LMBRD1	0.81614	0.0573199	0.999998	0.0817196	0.747317	0.0642912	0.535198	0.0766847	0.979114	0.147947	0.936648	0.0275739
552	AGBL4	0.94632	0.031952	1	0.0774593	0.677162	0.0832688	-1	0	0.99998	0.0894655	0.942303	0.0276982
553	VANGL2	0	0.572424	1	0.0768784	0.991653	0.0154919	0.646538	0.0675833	1	0.0753292	0.759979	0.027747
554	PLCG2	0.66726	0.0751356	0.999998	0.0817196	0	0.578815	0.999998	0.0123935	0.999998	0.0795895	0.763373	0.0278573
555	CYP4V2	0.968945	0.0228505	0.997926	0.122773	0.530777	0.102634	0.293525	0.0960496	0.99606	0.127227	0.847253	0.0278983
556	KIRREL3	0.317813	0.122967	0.999999	0.0803641	0.971893	0.0236251	0.204952	0.10244	0.979776	0.147947	0.749243	0.0279606
557	SERPINI2	0.991766	0.0114253	0.993308	0.132455	0.311498	0.131875	0.080137	0.110573	0.955794	0.162277	0.852419	0.0280942
558	CYTH1	0.1007	0.144849	0.999996	0.0846243	0.92765	0.0333075	0.0931119	0.109411	0.999998	0.0801704	0.770227	0.0280949
559	MAL	0.71602	0.0708753	0.999847	0.109024	0.805556	0.0571263	0.153174	0.103408	0.999998	0.0795895	0.883825	0.0282557
560	BACH1	0.919925	0.0377614	0.999967	0.0983734	0.0496897	0.15763	0.509814	0.0788149	0.999998	0.0795895	0.85525	0.0283792
561	NPY5R	0.918763	0.0381487	0.999998	0.0817196	0.218074	0.15763	0.59157	0.0720372	0.999742	0.104183	0.903766	0.0284252
562	ABHD2	0.894096	0.0420217	1	0.0768784	0.725621	0.074361	0.641783	0.0677769	0.544395	0.227343	0.856976	0.0284666
563	CHRNA1	0.352991	0.11677	0.999989	0.0912084	0.669438	0.0840434	0.824797	0.0522851	0.999998	0.0795895	0.890332	0.0285375
564	RACGAP1	0.593473	0.0958559	0.999994	0.0884973	0.765016	0.0629357	0.386792	0.0888846	0.999998	0.0795895	0.898845	0.0286953
565	ETV4	0.706974	0.0710689	0.999998	0.0817196	0.0417634	0.15763	0.820048	0.0526723	0.999998	0.0795895	0.848899	0.0288784
566	MAPK4	0.971498	0.020914	0.049906	0.215724	0	0.578815	0.999442	0.0187839	0.999998	0.0799768	0.691632	0.0291316
567	HR	0.967509	0.0236251	0.989463	0.137297	0.204361	0.15763	0.184253	0.10244	1	0.0753292	0.768708	0.0291977
568	HHIP	0.51653	0.104183	1	0.0768784	0.577405	0.0962432	0.628606	0.0679706	1	0.0753292	0.81385	0.0292017
569	CYP2S1	0.938853	0.0331139	0.99998	0.0931448	0.281723	0.13323	0.234069	0.101084	0.99993	0.0954686	0.878607	0.0292568
570	POLG	0.370338	0.11677	0.999996	0.0861735	0.864092	0.0451201	0.0165554	0.110573	0.999998	0.0795895	0.78628	0.0293442
571	ABCC5	0.197579	0.144849	0.999619	0.114059	0.952453	0.0282727	0.540885	0.0761038	0.999406	0.11251	0.857948	0.0293557
572	CACNA1E	0	0.572424	0.999998	0.0817196	0.951719	0.0284663	0.963365	0.0327266	0.999967	0.0921766	0.795683	0.0294064
573	WNT16	0.807613	0.0586754	0.999998	0.0817196	0	0.578815	0.999662	0.0182029	0.999998	0.0795895	0.779719	0.0294178
574	LHX1	0.450874	0.110186	1	0.0768784	0.475739	0.111348	0.779127	0.0569326	1	0.0753292	0.80466	0.0294882
575	NKX2-2	0.798324	0.0598373	0.999998	0.0817196	0.0417634	0.15763	0.665033	0.0664214	0.999998	0.0795895	0.849721	0.0295736
576	CKAP4	0	0.572424	0.999928	0.103602	0.998363	0.00832688	0.0809361	0.110573	1	0.0753292	0.656728	0.0296841
577	RGMA	0.579806	0.0962432	1	0.0768784	0.225145	0.15763	0.896375	0.0439582	0.999998	0.0803641	0.800215	0.029704
578	LRAT	0.642951	0.0795895	0.999998	0.0817196	0.868523	0.0449264	0.290302	0.0972115	0.982033	0.146204	0.899345	0.0297977
579	GNAT3	0.187256	0.144849	0.999981	0.0931448	0.927921	0.0329202	0.445852	0.0830751	0.999304	0.113478	0.846234	0.0298946
580	TRIM22	0.923791	0.0369868	0.999998	0.0817196	0.0866772	0.15763	0.000592841	0.110573	0.999998	0.0795895	0.731956	0.029911
581	ADGRL2	0.723688	0.0697134	1	0.0774593	0.749644	0.0642912	0.178335	0.103021	0.998865	0.117545	0.802248	0.0299425
582	C9orf72	0	0.572424	0.999998	0.0817196	0.997404	0.0100697	0.0165554	0.110573	0.999997	0.0807514	0.671611	0.0299477
583	KCNMB3	0.931271	0.0350503	0.99809	0.122192	0.0344288	0.15763	0.9163	0.0416344	0.975731	0.150852	0.873514	0.030044
584	ICOS	0	0.572424	0.999998	0.0817196	0.694472	0.0817196	0.999985	0.0139427	0.999998	0.0795895	0.782576	0.0300494
585	NELL2	0.844482	0.0515105	0.99996	0.100116	0.782095	0.0609992	0.000196392	0.110573	0.99773	0.122773	0.795434	0.0301292
586	PPP2R2B	0.577256	0.0962432	0.999001	0.118706	0.0032556	0.15763	0.980408	0.0292409	0.999997	0.0811387	0.798692	0.0301353
587	ANO1	0.908208	0.0395043	0.999998	0.0817196	0.940127	0.0304028	0	0.55519	0.999998	0.0795895	0.787537	0.0303141
588	NLN	0.908302	0.0395043	0.999998	0.0817196	0.0032556	0.15763	0.882811	0.046282	0.884796	0.186096	0.826221	0.030441
589	TNKS	0.263885	0.132843	0.999998	0.0817196	0.639839	0.0883036	0.759502	0.0579009	0.999998	0.0795895	0.868322	0.0305363
590	HOXC4	0.891409	0.0429899	1	0.0782339	0.204361	0.15763	0.012486	0.110573	1	0.0755229	0.691043	0.0305627
591	GRHL2	0.800975	0.0592564	0.999998	0.0817196	0.337367	0.130132	0.403667	0.0879163	0.999998	0.0799768	0.890838	0.0305724
592	MERTK	0.852972	0.0509295	0.999998	0.0817196	0.281004	0.13323	0.244858	0.101084	0.999998	0.0795895	0.871018	0.0306551
593	ARSB	0	0.572424	0.999998	0.0817196	0.981418	0.020914	0.768164	0.0575136	0.999998	0.0795895	0.786303	0.0307018
594	MAP3K8	0.589051	0.0960496	0.999998	0.0817196	0	0.578815	0.999998	0.0123935	0.999998	0.0795895	0.7535	0.0307103
595	KCNJ3	0	0.572424	0.999952	0.101084	0.976142	0.0226569	0.904687	0.0426026	0.999998	0.0803641	0.787826	0.0307296
596	PCCA	0.885081	0.0451201	0.995439	0.129163	0.0032556	0.15763	0.805234	0.0540279	0.999974	0.0910147	0.825159	0.0308076
597	EED	0.889594	0.0439582	0.999998	0.0817196	0.0417634	0.15763	0.238687	0.101084	0.999998	0.0795895	0.818844	0.0309108
598	PIK3C2G	0.385364	0.115995	0.986239	0.140008	0.0782959	0.15763	0.996972	0.0224632	0.999998	0.0795895	0.829108	0.0309676
599	GSTK1	0.967285	0.0236251	0.994788	0.130519	0.0032556	0.15763	0.276819	0.0995352	0.999936	0.094694	0.789282	0.0309797
600	HNRNPD	0.877446	0.0464756	1	0.0768784	0.0661408	0.15763	0.103631	0.109411	1	0.0753292	0.691309	0.0311413
601	AVIL	0.411582	0.115995	0.999998	0.0817196	0.933371	0.0321456	-1	0	0.999998	0.0803641	0.906115	0.0312186
602	ADAMTS16	0.895939	0.0416344	1	0.0768784	0.406706	0.124516	0.653285	0.0673896	0.923214	0.174477	0.860556	0.0312585
603	FST	0.780717	0.0613865	0.999998	0.0817196	0	0.578815	0.998432	0.0203331	0.999998	0.0795895	0.776639	0.0312923
604	SEMA3A	0.651617	0.0790085	0.999998	0.0817196	0.6723	0.0836561	0.013473	0.110573	0.999998	0.0795895	0.810686	0.0314353
605	SERPINA12	0.991766	0.0114253	0.999998	0.0817196	0	0.578815	0.080137	0.110573	0.999998	0.0795895	0.705587	0.031442
606	GPLD1	0	0.572424	1	0.0768784	0.993619	0.0141363	0.275348	0.0997289	0.999999	0.0766847	0.704309	0.0314464
607	DAGLA	0	0.572424	0.999998	0.0817196	0.986586	0.0185902	0.613775	0.0689388	0.999998	0.0795895	0.776351	0.0314825
608	ASIC2	0.37484	0.11677	0.999998	0.0817196	0.879617	0.0420217	0.0306169	0.110573	0.999625	0.108056	0.799779	0.0315336
609	MYO3B	0.699102	0.0710689	0.999998	0.0817196	0.87905	0.0422153	0.0121708	0.110573	0.909056	0.178156	0.822601	0.0316343
610	ADAM12	0.918867	0.0381487	0.999999	0.0797831	0	0.578815	0.948354	0.0364059	1	0.0753292	0.778541	0.0316383
611	ZFHX3	0.651687	0.0790085	0.999998	0.0817196	0.295285	0.13323	0.600097	0.0712626	0.999998	0.0795895	0.884916	0.0317611
612	ATP2A3	0.765333	0.0648722	0.999998	0.0817196	0.659747	0.0863672	0.359425	0.0906274	0.998772	0.118125	0.910013	0.0318195
613	TCF21	0.994634	0.00968242	1	0.0768784	0.232013	0.15763	0	0.55519	1	0.0753292	0.695263	0.0318338
614	TRPV5	0.459424	0.109992	1	0.0784276	0.612379	0.0935321	0.497817	0.0792022	0.999999	0.0780403	0.789507	0.0320379
615	GZMA	0.968095	0.0234314	0.999996	0.0850116	0	0.578815	0.762755	0.0579009	1	0.0753292	0.768291	0.0321436
616	SEC24A	0.525584	0.102053	1	0.0768784	0.744421	0.0656468	0.286135	0.0987607	0.999825	0.0999225	0.784643	0.0322792
617	SEMA6A	0.852492	0.0509295	0.999998	0.0817196	0.254354	0.133811	0.130351	0.106507	0.999989	0.0861735	0.846868	0.0323512
618	ERCC3	0.885502	0.0451201	0.999998	0.0817196	0.189605	0.15763	0.000381877	0.110573	0.999998	0.0795895	0.748137	0.0323601
619	NSD1	0.993951	0.00987607	1	0.0768784	0.204361	0.15763	0	0.55519	0.999999	0.0772657	0.689203	0.0324077
620	H1-4	0.726956	0.0689388	0.999987	0.0915957	0.204361	0.15763	0.613887	0.0689388	1	0.0753292	0.792505	0.0324947
621	PSTPIP1	0.705164	0.0710689	0.996594	0.127033	0.80866	0.0565453	0.458194	0.0823005	0.997558	0.12316	0.921863	0.0325085
622	RPS6KA4	0.589051	0.0960496	0.999998	0.0817196	0	0.578815	0.999961	0.01433	0.999998	0.0795895	0.753498	0.0325261
623	SMARCA2	0.520971	0.103602	0.999998	0.0817196	0.0417634	0.15763	0.863271	0.048993	0.999998	0.0795895	0.827552	0.0325811
624	ADAMTS12	0.895415	0.0420217	1	0.0768784	0.406706	0.124516	0.310063	0.095275	0.992027	0.136328	0.817198	0.0326329
625	TARDBP	0.603687	0.0879163	1	0.0768784	0.556386	0.100503	0.208119	0.10244	1	0.0753292	0.761161	0.0326751
626	MYCN	0.849062	0.0511232	0.999998	0.0817196	0.0417634	0.15763	0.234739	0.101084	0.999998	0.0795895	0.813914	0.0328131
627	ATF5	0.901793	0.0414407	0.999998	0.0817196	0.183691	0.15763	0.105096	0.109411	0.99997	0.0915957	0.834733	0.0329389
628	AQP4	0	0.572424	0.999998	0.0817196	0.994053	0.0135554	0.135701	0.106507	0.999998	0.0795895	0.721091	0.0330006
629	ARNTL2	0.719168	0.0701007	0.980632	0.144268	0.607942	0.0937258	0.827265	0.0522851	0.999578	0.109218	0.879695	0.0330918
630	VAV3	0.372174	0.11677	0.999998	0.0817196	0	0.578815	0.999998	0.0123935	0.999998	0.0795895	0.722013	0.0331768
631	ETV6	0.794608	0.0602246	0.999897	0.1067	0.0417634	0.15763	0.637236	0.0679706	0.999998	0.0795895	0.847382	0.0332525
632	TAB2	0	0.572424	1	0.0768784	0.0900949	0.15763	1	0.0106507	1	0.0753292	0.660032	0.033457
633	BMX	0.658818	0.0768784	0.999484	0.115221	0.0253197	0.15763	0.842533	0.0501549	0.999998	0.0795895	0.833704	0.0334766
634	ZFPM2	0.799562	0.0596437	1	0.0768784	0.204361	0.15763	0.184049	0.10244	1	0.0753292	0.736127	0.0334856
635	TMX3	0.105736	0.144849	0.995375	0.129163	0.841652	0.0505422	0.614908	0.0689388	0.99999	0.0857862	0.833472	0.0335206
636	FOXM1	0.406718	0.115995	0.999998	0.0817196	0.0417634	0.15763	0.877861	0.0472502	0.999998	0.0795895	0.811554	0.0335838
637	MYL3	0.0871223	0.144849	0.999998	0.0817196	0.261826	0.13323	0.899717	0.0435709	0.999997	0.0819132	0.796884	0.0336061
638	MCCC2	0.444498	0.110186	0.999995	0.0877227	0.0570579	0.15763	0.880152	0.0466692	0.999998	0.0795895	0.724306	0.0336785
639	PSMB9	0.4444	0.115221	0.999998	0.0817196	0	0.578815	0.999995	0.0131681	0.999998	0.0795895	0.733327	0.0338015
640	MYO1B	0.796306	0.060031	0.797528	0.180093	0.996278	0.0120062	0	0.55519	0.999998	0.0795895	0.767289	0.0338568
641	IKZF3	0.957684	0.0271108	0.999998	0.0817196	0	0.578815	0.78483	0.0565453	0.999998	0.0795895	0.783969	0.0339394
642	SEMA4D	0.852492	0.0509295	0.999998	0.0817196	0.039783	0.15763	0.0134703	0.110573	0.999998	0.0795895	0.742119	0.0339449
643	PTPRU	0.65996	0.0766847	0.999998	0.0817196	0.377768	0.126065	0.349233	0.091983	0.999998	0.0795895	0.873021	0.0339682
644	VNN1	0.723189	0.069907	0.999998	0.0817196	0.381124	0.126065	0.253093	0.101084	0.999998	0.0795895	0.869082	0.0339925
645	SPPL3	0.78895	0.0604183	1	0.0768784	0.918137	0.0344694	-1	0	0.863776	0.189001	0.919136	0.0341213
646	CCL1	0.881657	0.0460883	0.999998	0.0817196	0	0.578815	0.957934	0.0344694	0.999998	0.0795895	0.785657	0.0344199
647	ARHGAP32	0.1007	0.144849	0.696437	0.186483	0.968544	0.0245933	0.022932	0.110573	0.999997	0.0815259	0.72241	0.0344378
648	CABIN1	0.891874	0.0429899	0.996551	0.127227	0	0.578815	0.993566	0.0251743	1	0.0755229	0.777386	0.0345066
649	ALX1	0.856193	0.0507359	1	0.0768784	0.548742	0.101084	-1	0	0.999999	0.0790085	0.899242	0.0345392
650	WLS	0.0568963	0.144849	0.999998	0.0817196	0.996623	0.0116189	0	0.55519	0.999998	0.0795895	0.647538	0.0346378
651	LIPG	0.6892	0.0722308	0.999998	0.0817196	0.363589	0.128195	0.23057	0.101084	0.999998	0.0795895	0.859931	0.0346616
652	RFC1	0.507432	0.106119	0.999981	0.0931448	0.0034111	0.15763	0.855847	0.0491867	0.999998	0.0795895	0.783169	0.0346878
653	REST	0.756305	0.0662277	0.999998	0.0817196	0.183691	0.15763	0.379861	0.0898528	0.999998	0.0795895	0.86188	0.0346909
654	PRRX1	0.948611	0.0311774	0.999998	0.0817196	0.0417634	0.15763	-1	0	0.999998	0.0795895	0.856508	0.0349139
655	CHL1	0.40672	0.115995	1	0.0768784	0.716592	0.0745546	0.012486	0.110573	0.999992	0.0850116	0.672995	0.0350214
656	RAB38	0.255035	0.132843	0.99994	0.102246	0.965705	0.0249806	0.485302	0.0795895	0.470166	0.231991	0.724007	0.0350553
657	PSMB8	0.306179	0.12684	0.999998	0.0817196	0	0.578815	0.999995	0.0131681	0.999998	0.0795895	0.710667	0.0351057
658	GPD1	0.681702	0.0728118	1	0.0768784	0.0570579	0.15763	0.339475	0.0935321	1	0.0762974	0.700644	0.0351253
659	KRT5	0.564092	0.0977924	0.877682	0.169249	0.589466	0.0948877	0.810444	0.0532533	1	0.0753292	0.833791	0.0351328
660	LEMD3	0.340202	0.11677	1	0.0768784	0.404769	0.124516	0.557361	0.0757165	1	0.0753292	0.744597	0.0352976
661	PKN2	0.589051	0.0960496	0.999987	0.0915957	0.246922	0.136522	0.65341	0.0673896	0.999998	0.0795895	0.874299	0.0354421
662	DGKH	0.766536	0.0648722	0.999998	0.0817196	0.0760092	0.15763	0.47622	0.0801704	0.999916	0.0962432	0.846258	0.0354545
663	NMBR	0.919131	0.0381487	0.9984	0.121224	0.041237	0.15763	0.670788	0.0660341	0.993268	0.134198	0.862452	0.0354807
664	FHIT	0.572126	0.0972115	0.999885	0.107475	0.0032556	0.15763	0.834277	0.0505422	0.999998	0.0795895	0.79019	0.0358344
665	PROKR2	0.919515	0.0381487	0.356266	0.201782	0.0451224	0.15763	0.68149	0.0658404	0.999994	0.0832688	0.820194	0.0358929
666	GPC5	0	0.572424	0.999758	0.111541	0.935628	0.0315647	0.919412	0.0412471	0.999998	0.0801704	0.792532	0.0359186
667	P3H2	0.858974	0.0493803	0.434088	0.201394	0.793567	0.0592564	0.900365	0.0431836	0.192665	0.262587	0.863794	0.0359565
668	KLF7	0.851171	0.0509295	0.999998	0.0817196	0.0417634	0.15763	0.020872	0.110573	0.999967	0.0921766	0.750948	0.0359655
669	SUCNR1	0.656203	0.0778466	1	0.0768784	0.0889378	0.15763	0.596013	0.0716499	0.999845	0.0991479	0.745274	0.0359973
670	ACSS1	0.444498	0.110186	1	0.0768784	0.0570579	0.15763	0.865964	0.048993	0.999765	0.103021	0.722765	0.0360771
671	SLK	0.792696	0.0602246	0.999998	0.0817196	0.0105246	0.15763	0.0253167	0.110573	0.999998	0.0799768	0.721905	0.0363303
672	VAPB	0.597848	0.0941131	0.999997	0.0824942	0.554161	0.100503	0.000473337	0.110573	0.999998	0.0795895	0.756702	0.0363437
673	ADAMTS17	0.895939	0.0416344	0.681494	0.187064	0.702515	0.0761038	0.310063	0.095275	0.998116	0.121805	0.823104	0.0363678
674	NMNAT2	0.444498	0.110186	0.850719	0.173896	0.887535	0.0406662	0.700227	0.0625484	0.988003	0.141557	0.827943	0.0364107
675	NLGN3	0.676981	0.0747483	0.999998	0.0817196	0.97871	0.0222696	0	0.55519	0.99997	0.0915957	0.763484	0.0364489
676	DIABLO	0	0.572424	1	0.0774593	0.772948	0.0615802	0.961405	0.0336948	1	0.0753292	0.771938	0.0364754
677	CYP39A1	0.938853	0.0331139	0.999997	0.0821069	0.281723	0.13323	0.137567	0.106507	0.899638	0.179899	0.856083	0.0364965
678	STK3	0.889043	0.0439582	1	0.0768784	0	0.578815	0.874945	0.0476375	1	0.0753292	0.764886	0.0366586
679	DGKB	0.385364	0.115995	0.999998	0.0817196	0.521177	0.103021	0.47622	0.0801704	0.999977	0.0900465	0.860231	0.0367209
680	COL6A5	0.386207	0.115995	0.0538674	0.215724	0.697302	0.0766847	0.982731	0.0288536	0.9957	0.127614	0.802322	0.0367533
681	ALAD	0.406688	0.115995	0.999998	0.0817196	0.665784	0.084818	0.00619003	0.110573	0.999998	0.0795895	0.764304	0.0367737
682	MRC1	0.789012	0.0604183	0.99993	0.103408	0.269374	0.13323	0.116667	0.107668	0.999998	0.0795895	0.838623	0.0368906
683	ILDR1	0.970192	0.0220759	0.999999	0.0803641	0.32021	0.131875	-1	0	0.964751	0.158598	0.87957	0.0371631
684	SEMA3F	0.656586	0.0778466	0.999998	0.0817196	0.322421	0.130132	0.00469001	0.110573	0.999998	0.0795895	0.765107	0.0371982
685	ID3	0.886504	0.0449264	1	0.0768784	0	0.578815	0.860116	0.048993	1	0.0753292	0.762786	0.0373832
686	QPCT	0.263986	0.132843	0.999893	0.106894	0.902022	0.0371805	0.0070456	0.110573	0.99577	0.127227	0.755397	0.037481
687	AKR1D1	0.977041	0.0182029	1	0.0774593	0	0.578815	0.724412	0.0611929	0.978098	0.149109	0.763431	0.0375192
688	CARMIL1	0.0650425	0.144849	0.999998	0.0817196	0.794059	0.0592564	0.00101275	0.110573	0.999907	0.0964369	0.675478	0.037584
689	SMPD3	0.1007	0.144849	0.999998	0.0817196	0.145024	0.15763	0.832072	0.0511232	0.999998	0.0795895	0.777905	0.0378047
690	COL6A6	0.386207	0.115995	0.0538674	0.215724	0.697302	0.0766847	0.988351	0.0271108	0.982345	0.146011	0.801932	0.0378123
691	CLDN1	0	0.572424	0.999998	0.0817196	0.880578	0.041828	0.868854	0.0487994	0.999998	0.0795895	0.786835	0.0378194
692	ERP44	0	0.572424	0.999993	0.0886909	0.989045	0.0180093	0.0839382	0.110573	1	0.0753292	0.656846	0.037851
693	ABLIM3	0.231569	0.144849	0.999984	0.0921766	0.865168	0.0451201	0.0001559	0.110573	0.999156	0.115414	0.711437	0.0379917
694	S100A1	0.279513	0.132843	0.999998	0.0817196	0.341055	0.130132	0.617812	0.0689388	0.999998	0.0795895	0.835893	0.0381137
695	TPBG	-1	0	1	0.0768784	0.987765	0.0182029	-1	0	0.965061	0.158404	0.992081	0.038182
696	CRADD	0.746903	0.0679706	0.999998	0.0817196	0	0.578815	0.996784	0.0228505	0.99967	0.106894	0.772671	0.0383093
697	CD48	0.222534	0.144849	0.980485	0.144268	0.803222	0.0571263	0.465837	0.0815259	0.999997	0.0811387	0.847934	0.0383927
698	ST13	0.97676	0.0183966	0.865192	0.172928	0	0.578815	0.774518	0.0569326	1	0.0753292	0.757397	0.0383935
699	RPH3A	0.86894	0.0474438	0.999984	0.0921766	0.888095	0.0404725	0	0.55519	0.999998	0.0805577	0.780587	0.0384296
700	CD6	0.936209	0.0346631	0.999998	0.0817196	0.750129	0.0640976	0	0.55519	0.999998	0.0795895	0.779646	0.0386321
701	KLF9	0.706974	0.0710689	0.999998	0.0817196	0.0417634	0.15763	0.0107394	0.110573	0.999998	0.0795895	0.72296	0.0386955
702	PHOX2B	0.706974	0.0710689	0.999998	0.0817196	0.0417634	0.15763	0.0155426	0.110573	0.999998	0.0795895	0.729194	0.0386955
703	ELF3	0.706974	0.0710689	0.999997	0.0824942	0.120094	0.15763	0.0217517	0.110573	0.999998	0.0795895	0.762708	0.0388388
704	ZFP42	0.706974	0.0710689	0.999998	0.0817196	0.0186933	0.15763	0.0601134	0.110573	0.999998	0.0803641	0.741148	0.0388426
705	PPP2R5B	0.459052	0.110186	0.999998	0.0817196	0	0.578815	0.999998	0.0123935	0.995916	0.127227	0.735303	0.0389974
706	LYVE1	0.78656	0.0604183	0.99862	0.120643	0.18555	0.15763	0.312646	0.095275	1	0.0753292	0.755155	0.0390496
707	SLC3A2	0	0.572424	0.999218	0.117545	0.96296	0.0253679	0.720101	0.0615802	0.999998	0.0795895	0.782321	0.0392704
708	H2BC21	0.693115	0.0718435	0.999988	0.0912084	0.0417634	0.15763	0.222702	0.102053	0.999998	0.0795895	0.794312	0.0393142
709	BOC	0	0.572424	0.999998	0.0817196	0.951751	0.0284663	0.491201	0.0793958	0.999998	0.0795895	0.764978	0.0393599
710	ZFYVE16	0.1007	0.144849	0.997434	0.123354	0.109906	0.15763	0.996393	0.0234314	0.995702	0.127614	0.778099	0.0393733
711	PTPRH	0.352991	0.11677	0.997934	0.122773	0.987028	0.0183966	-1	0	0.957964	0.16189	0.89492	0.0394061
712	PATZ1	0.964065	0.0245933	1	0.0768784	0	0.578815	0.181835	0.10244	1	0.0753292	0.678098	0.0394155
713	CA2	0.263885	0.132843	0.999998	0.0817196	0.98946	0.017622	0	0.55519	0.999998	0.0795895	0.702211	0.0394305
714	RXFP4	0.971002	0.021495	0.919064	0.165569	0.212421	0.15763	0.541276	0.0761038	0.801738	0.198102	0.804338	0.0394388
715	BATF3	0.364437	0.11677	0.999082	0.118125	0.0417634	0.15763	0.849813	0.049574	0.999998	0.0795895	0.803131	0.0396588
716	SETD7	0.340202	0.11677	0.998976	0.118706	0.0584047	0.15763	0.82382	0.0522851	1	0.0753292	0.697802	0.0397075
717	SLC26A4	0	0.572424	0.998019	0.122579	0.993002	0.0151046	0.222689	0.102053	0.999998	0.0795895	0.736941	0.0397125
718	MAT1A	0.733907	0.0683579	0.999862	0.108443	0	0.578815	0.993652	0.0251743	0.999998	0.0801704	0.771013	0.0398048
719	RASAL1	0.1007	0.144849	0.999998	0.0817196	0	0.578815	0.999996	0.0129744	0.999882	0.0977924	0.663461	0.0398649
720	SORD	0.671829	0.0749419	1	0.0768784	0.0570579	0.15763	0.0761834	0.110573	0.999987	0.0867545	0.637341	0.0398984
721	CBX4	0.582858	0.0962432	0.984027	0.142525	0.0232937	0.15763	0.835167	0.0505422	0.999998	0.0803641	0.821215	0.0400247
722	CTHRC1	0.0568963	0.144849	0.999998	0.0817196	0.666957	0.0840434	0.000196392	0.110573	0.999998	0.0801704	0.652123	0.0400894
723	SEMA3E	0.656586	0.0778466	0.999998	0.0817196	0.039783	0.15763	0.013588	0.110573	0.999998	0.0795895	0.719666	0.0401002
724	SEMA3D	0.656586	0.0778466	0.999998	0.0817196	0.039783	0.15763	0.00469001	0.110573	0.999998	0.0797831	0.703721	0.0401384
725	RBP1	0.1007	0.144849	0.999998	0.0817196	0.0105403	0.15763	0.730636	0.0596437	0.999998	0.0795895	0.712458	0.0401577
726	KMO	0.865162	0.0484121	0.999998	0.0817196	0.0032556	0.15763	0.353942	0.0910147	0.967936	0.156662	0.786443	0.0402189
727	MBD3	0.392994	0.115995	0.999997	0.0838497	0.183691	0.15763	0.589068	0.0731991	0.999998	0.0795895	0.831528	0.0402896
728	CENPE	0.661207	0.0766847	0.999998	0.0817196	0.34902	0.130132	0.00101275	0.110573	0.999796	0.101665	0.752023	0.0407015
729	EBF3	0.887202	0.0447328	0.672118	0.188033	0.232013	0.15763	0.34893	0.0921766	1	0.0753292	0.755883	0.0407689
730	LDHB	0.530039	0.101665	0.985719	0.140395	0.517405	0.103215	0.44268	0.0834624	1	0.0753292	0.781505	0.0408659
731	HSPA13	0.716621	0.0708753	0.951556	0.157436	0.0570579	0.15763	0.774518	0.0569326	0.999954	0.0931448	0.762203	0.0409777
732	PHYH	0.858974	0.0493803	0.998989	0.118706	0.0032556	0.15763	0.000473337	0.110573	0.999966	0.0921766	0.662584	0.041132
733	CLPX	0.956869	0.0278854	0.983488	0.142719	0.0570579	0.15763	-1	0	1	0.0755229	0.796862	0.0411521
734	HSF2	0.840818	0.0518978	0.982891	0.143106	0.204361	0.15763	0.222008	0.102053	0.999998	0.0797831	0.751094	0.0413264
735	MAP3K13	0.923544	0.0371805	0.999998	0.0817196	0	0.578815	0.977	0.0302091	0.902183	0.179512	0.785962	0.0413351
736	CPT1A	0	0.572424	0.999998	0.0817196	0.0032556	0.15763	0.99982	0.0162665	0.999998	0.0795895	0.647765	0.0413506
737	OSBP	0.601854	0.0939194	0.999616	0.114059	0.675985	0.0832688	0.000473337	0.110573	0.99989	0.0975988	0.765983	0.0414858
738	ACSL5	0.197579	0.144849	0.999998	0.0817196	0.396222	0.12471	0.531665	0.0780403	0.999994	0.0838497	0.818358	0.0415418
739	MMRN1	0	0.572424	0.99892	0.119287	0.980322	0.0218823	0.470843	0.0807514	0.999997	0.0807514	0.764628	0.0416818
740	AKAP8L	0.604457	0.0865608	0.999998	0.0817196	0.19689	0.15763	0.0110743	0.110573	0.999998	0.0795895	0.753599	0.0417976
741	MAT2A	0.733907	0.0683579	0.999581	0.114446	0	0.578815	0.987043	0.0273044	0.999998	0.0795895	0.770666	0.0418437
742	CADPS2	0.317333	0.124129	1	0.0780403	0.728958	0.0673896	-1	0	1	0.0757165	0.792781	0.0418843
743	ZNF423	0.70476	0.0710689	1	0.0768784	0	0.578815	0.918055	0.0414407	1	0.0753292	0.732583	0.0418962
744	UNC5D	0.604718	0.0865608	0.999995	0.0867545	0.0889378	0.15763	0.012486	0.110573	1	0.0755229	0.602937	0.0419175
745	WEE1	0.811677	0.0580945	0.999977	0.0941131	0	0.578815	0.914746	0.0416344	1	0.0753292	0.753618	0.0419839
746	FOXG1	0.0580433	0.144849	0.999998	0.0817196	0.0417634	0.15763	0.656586	0.0670023	0.999998	0.0795895	0.718631	0.0420248
747	FMO5	0.944098	0.0323393	0.991808	0.134198	0.281723	0.13323	0.255068	0.101084	0.930883	0.170798	0.878212	0.0420785
748	GPR161	0.656203	0.0778466	0.999988	0.0912084	0.567556	0.0983734	0.0863851	0.110573	0.995331	0.129551	0.740228	0.0421161
749	ATG5	0	0.572424	0.999998	0.0817196	0.454584	0.114833	0.9962	0.0234314	0.999998	0.0795895	0.764033	0.042136
750	DYSF	0.269536	0.132843	0.999998	0.0817196	0.982221	0.020914	0	0.55519	0.999998	0.0795895	0.70294	0.0421599
751	LDB2	0.703861	0.0710689	0.999985	0.0921766	0.0186933	0.15763	0.00263729	0.110573	0.999984	0.0883036	0.687068	0.0422421
752	MBD2	0.555727	0.0981797	0.999998	0.0817196	0.0417634	0.15763	0.263675	0.101084	0.999998	0.0795895	0.782825	0.0423926
753	NPTXR	0.970419	0.0220759	0.999963	0.0997289	0.297298	0.13323	-1	0	0.925644	0.17409	0.869439	0.0424554
754	RAB1A	0	0.572424	0.999998	0.0817196	0.963887	0.0249806	0.0578586	0.110573	0.999998	0.0795895	0.69626	0.0425691
755	GCA	0.285786	0.132843	0.999854	0.108637	0.839939	0.0509295	0.0070456	0.110573	0.996648	0.126646	0.756154	0.0425833
756	TENM1	0.858246	0.049574	0.999998	0.0817196	0.566275	0.0983734	-1	0	0.995107	0.129744	0.948167	0.0426767
757	DLX6	0.364437	0.11677	0.999975	0.0950813	0.0538301	0.15763	0.56474	0.0747483	0.999998	0.0795895	0.79045	0.0427747
758	GRK1	0.589051	0.0960496	0.999998	0.0817196	0.00398038	0.15763	0.224253	0.102053	0.999995	0.0828815	0.741366	0.04286
759	RUFY3	0	0.572424	0.999998	0.0817196	0.997611	0.00948877	-1	0	0.998742	0.118513	0.749773	0.0429831
760	NKX6-1	0.545401	0.100503	0.999998	0.0817196	0.0417634	0.15763	0.185372	0.10244	0.999998	0.0795895	0.769348	0.0430037
761	ELFN1	0.677535	0.0735864	0.988279	0.138265	0.852361	0.0484121	0.0713321	0.110573	0.831895	0.195391	0.754812	0.0431408
762	LMX1B	0.240922	0.136522	1	0.0768784	0.232013	0.15763	0.421768	0.0861735	1	0.0753292	0.674408	0.0432945
763	PDZD11	0.196109	0.144849	0.999882	0.107475	0.8606	0.0460883	0.158687	0.103021	0.984	0.14543	0.806623	0.0433104
764	PDE9A	0	0.572424	0.999996	0.0857862	0.893301	0.0396979	0.709597	0.0619675	0.99998	0.0892719	0.777999	0.0433644
765	ADAMTSL3	0.906359	0.0398916	0.681494	0.187064	0.406706	0.124516	0.310063	0.095275	0.997406	0.123741	0.785032	0.04363
766	OSBPL1A	0.745695	0.0679706	0.999929	0.103408	0.129699	0.15763	0.000473337	0.110573	0.999972	0.091402	0.722226	0.0440043
767	RRM2B	0.105736	0.144849	0.999995	0.0865608	0.0032556	0.15763	0.600691	0.0712626	0.999998	0.0795895	0.688881	0.0440229
768	DUSP26	0.578004	0.0962432	0.999998	0.0817196	0.0337585	0.15763	0.069349	0.110573	0.999997	0.0819132	0.740416	0.0440524
769	CTNND2	0.289155	0.132262	0.999998	0.0817196	0.973108	0.0234314	0	0.55519	0.999998	0.0801704	0.706189	0.0441186
770	ELF5	0.483179	0.108056	0.999997	0.0828815	0.0524341	0.15763	0.232633	0.101084	0.999998	0.0795895	0.773626	0.044248
771	PIK3AP1	0.0568963	0.144849	0.999998	0.0817196	0	0.578815	0.999767	0.0172347	0.999914	0.0962432	0.647691	0.0442588
772	SATB1	0.545401	0.100503	0.999998	0.0817196	0.0417634	0.15763	0.0127767	0.110573	0.999998	0.0795895	0.705357	0.0443023
773	PANK1	0.816823	0.0573199	0.999241	0.117545	0.00811708	0.15763	0.126109	0.106507	0.999809	0.100891	0.759925	0.044331
774	DFFB	0.101005	0.144849	0.536801	0.197134	0.0417634	0.15763	0.994948	0.0240124	0.999708	0.106119	0.7249	0.0444173
775	PLCE1	0	0.572424	0.999998	0.0817196	0.145024	0.15763	0.998957	0.0197521	0.999998	0.0795895	0.72337	0.0446009
776	BAIAP2L1	0.295165	0.12684	1	0.0768784	0.714699	0.0755229	-1	0	0.999999	0.0784276	0.785142	0.0446841
777	H1-2	0.508996	0.105926	0.999987	0.0915957	0.204361	0.15763	0.227983	0.101278	1	0.0753292	0.687706	0.0447146
778	CHST1	0.684322	0.0728118	0.998965	0.118706	0.145024	0.15763	0.248163	0.101084	0.999991	0.0852053	0.829978	0.0448136
779	ALDH1L2	0.105736	0.144849	0.999859	0.108637	0.0032556	0.15763	0.951038	0.0356313	0.993693	0.133811	0.709991	0.0449498
780	ALDH1A2	0.290861	0.132262	0.999998	0.0817196	0.0105246	0.15763	0.394407	0.0884973	0.999998	0.0795895	0.730418	0.0452052
781	IDH2	0.32517	0.1189	1	0.0768784	0.0570579	0.15763	0.0513546	0.110573	1	0.0753292	0.558131	0.0452074
782	SPINK7	0.995875	0.00774593	0.991044	0.135941	0	0.578815	-1	0	0.999869	0.0977924	0.747831	0.0452711
783	DPP6	0.5985	0.0941131	0.999998	0.0817196	0.576087	0.0962432	-1	0	0.999998	0.0805577	0.91121	0.0452791
784	GPR55	0.357435	0.11677	0.999998	0.0817196	0.0451224	0.15763	0.256491	0.101084	0.999998	0.0795895	0.754081	0.0453532
785	INVS	0.459424	0.109992	0.999958	0.100116	0.482865	0.106119	0.136124	0.106507	0.999881	0.0977924	0.704636	0.045455
786	GPR176	0.663165	0.0764911	1	0.0780403	0.370015	0.127614	0.505532	0.0788149	0.769739	0.20275	0.771962	0.0454572
787	SPON1	0.101005	0.144849	0.999988	0.0912084	0.511161	0.104764	0.0437423	0.110573	0.999998	0.0795895	0.724138	0.0454682
788	PARN	0.273288	0.132843	0.999998	0.0817196	0.0232937	0.15763	0.415475	0.0873354	0.999997	0.0815259	0.743259	0.0454731
789	KDM4C	0.994594	0.00968242	0.999991	0.0896592	0.204361	0.15763	0	0.55519	0.959366	0.161503	0.685226	0.0455974
790	ELAVL4	0	0.572424	0.999998	0.0817196	0.991121	0.0164601	-1	0	0.999998	0.0795895	0.749444	0.0457955
791	WIF1	0.23853	0.141557	0.996162	0.127614	0.0889378	0.15763	0.762816	0.0579009	1	0.0753292	0.681646	0.0458132
792	MEIS2	0.798324	0.0598373	0.999998	0.0817196	0.199039	0.15763	-1	0	0.999998	0.0795895	0.890357	0.0458156
793	RBBP8	0.578004	0.0962432	0.999879	0.107475	0.0742882	0.15763	0.37102	0.0900465	0.999989	0.0857862	0.812554	0.046063
794	HOXB5	0.840818	0.0518978	0.999951	0.101278	0.204361	0.15763	-1	0	1	0.0753292	0.823215	0.0461436
795	GBP2	0.528329	0.101665	0.999967	0.0983734	0.547223	0.101084	0.205966	0.10244	0.997871	0.122192	0.744166	0.0461474
796	SEMA5A	0.950027	0.0304028	0.999998	0.0817196	0	0.578815	0.0350991	0.110573	0.999998	0.0795895	0.681507	0.046149
797	TRPS1	0.748177	0.0677769	1	0.077653	0.204361	0.15763	-1	0	1	0.0753292	0.800061	0.0461689
798	CHRNA9	0.352991	0.11677	0.999998	0.0817196	0.557187	0.10031	0.0576389	0.110573	0.998401	0.120449	0.789538	0.0462799
799	TRAK2	0.402171	0.115995	0.999998	0.0817196	0.996925	0.0108443	0	0.55519	0.579724	0.224051	0.701197	0.0463338
800	CHAT	0	0.572424	0.999997	0.0823005	0.777627	0.0611929	0.790395	0.0557707	0.999998	0.0795895	0.776391	0.0463473
801	AP1B1	0.289079	0.132262	0.934161	0.162277	0.476969	0.111348	0.642546	0.0677769	0.999998	0.0795895	0.849428	0.0464812
802	MEOX1	0.861836	0.048993	0.999925	0.103796	0.0524341	0.15763	-1	0	0.999998	0.0795895	0.851715	0.0465655
803	HPSE2	0.424034	0.115995	0.974115	0.147366	0.393464	0.12471	0.849092	0.049574	0.997665	0.12316	0.791714	0.046654
804	RCAN1	0.459052	0.110186	0.999997	0.0823005	0	0.578815	0.969561	0.0311774	0.999998	0.0795895	0.733968	0.0466665
805	NTNG1	0	0.572424	0.999998	0.0817196	0.944215	0.0296282	0.000196392	0.110573	0.99999	0.0855926	0.620827	0.0467947
806	GLP2R	0.984453	0.0158792	0.999907	0.105926	0	0.578815	0.320228	0.095275	0.987917	0.141751	0.74828	0.0468381
807	TFR2	0.724309	0.0695198	1	0.0768784	0.866101	0.0451201	0	0.55519	0.999861	0.0983734	0.730978	0.0468686
808	TMEM38A	0.931271	0.0350503	0.999998	0.0817196	0.659747	0.0863672	-1	0	0.00840733	0.262587	0.79227	0.0469147
809	EN1	0.364437	0.11677	0.999998	0.0817196	0.0522191	0.15763	0.0155426	0.110573	0.999998	0.0795895	0.686962	0.0469607
810	CNTN6	0.23853	0.141557	0.999995	0.0877227	0.659409	0.0863672	0.012486	0.110573	0.999431	0.111929	0.632405	0.0470103
811	PLXNA4	0.371521	0.11677	0.999998	0.0817196	0.17088	0.15763	0.0134758	0.110573	0.999998	0.0803641	0.718637	0.0471375
812	KCNC2	0	0.572424	1	0.0768784	0.999781	0.00309837	0	0.55519	0.89799	0.180674	0.589503	0.0475595
813	SND1	0.0650425	0.144849	0.867422	0.172734	0.0032556	0.15763	0.893233	0.0439582	0.999998	0.0795895	0.686228	0.0477225
814	POU2F3	0.706974	0.0710689	0.998572	0.120643	0.183691	0.15763	0.0127767	0.110573	0.999962	0.0923703	0.766266	0.04773
815	ASPN	0.0650425	0.144849	0.999997	0.0834624	0.350937	0.130132	0.0175928	0.110573	0.999998	0.0795895	0.677781	0.0477851
816	ETV3	0.690696	0.0718435	0.996754	0.126646	0.183691	0.15763	0.0217517	0.110573	0.999986	0.087529	0.773795	0.047833
817	SYNDIG1	0.436057	0.115802	0.999464	0.115608	0.985816	0.0193648	-1	0	0.176619	0.262587	0.826232	0.0478335
818	SULF2	0.43999	0.115802	1	0.0768784	0.361101	0.130132	0.283085	0.0993416	0.998273	0.12103	0.714421	0.0478974
819	CDH8	0	0.572424	0.999295	0.117351	0.973255	0.0232378	0.0298641	0.110573	0.999997	0.0807514	0.681756	0.047909
820	ESYT2	0.1007	0.144849	0.864469	0.172928	0.755961	0.0635167	0.000473337	0.110573	0.999998	0.0799768	0.672306	0.0480838
821	ITGBL1	0.572303	0.0972115	0.887938	0.168668	0.763895	0.0631294	0.0148731	0.110573	0.997552	0.12316	0.802146	0.048119
822	TAOK3	0.790396	0.0602246	0.999998	0.0817196	0	0.578815	0.881106	0.0464756	0.999676	0.1067	0.771563	0.0481589
823	BICD1	0.869114	0.0474438	0.999998	0.0817196	0.705786	0.0761038	0	0.55519	0.999988	0.0863672	0.769768	0.0481877
824	XYLT1	0	0.572424	1	0.0768784	0.38082	0.126065	0.999502	0.0185902	0.991178	0.137684	0.722488	0.0482558
825	IREB2	0	0.572424	1	0.0768784	0.82122	0.0538342	0.47681	0.0801704	1	0.0755229	0.719346	0.048445
826	APBB2	0.792369	0.0602246	0.999998	0.0817196	0.745275	0.0646785	0	0.55519	0.999996	0.0819132	0.763858	0.0486173
827	P2RY10	0.594131	0.0945004	1	0.0768784	0.212421	0.15763	0.708059	0.0619675	0.760734	0.204105	0.753738	0.0486276
828	UBR5	0.263885	0.132843	0.999998	0.0817196	0.0105246	0.15763	0.129179	0.106507	0.999998	0.0795895	0.686702	0.0486553
829	HIVEP1	0.868524	0.0478311	0.999721	0.112316	0.0570579	0.15763	-1	0	0.999994	0.0838497	0.776813	0.0486745
830	RIMS1	0.454868	0.110186	0.999998	0.0817196	0.396055	0.12471	0.02914	0.110573	0.998889	0.117351	0.776127	0.0487401
831	DECR1	0.527245	0.101859	0.999931	0.103215	0.0032556	0.15763	0.0134923	0.110573	0.999998	0.0799768	0.661158	0.048849
832	GTF2F2	0.444498	0.110186	0.992015	0.133811	0.435437	0.119675	0.124115	0.106507	0.999999	0.0786212	0.690535	0.0490035
833	LPP	0	0.572424	0.518532	0.197134	0.961501	0.0257552	0.635121	0.0679706	1	0.0753292	0.69952	0.0491387
834	PAX1	0.706974	0.0710689	0.999998	0.0817196	0.226328	0.15763	-1	0	0.999998	0.0795895	0.88264	0.0491965
835	TLL1	0.956914	0.0278854	0.934594	0.162084	0	0.578815	0.960112	0.0336948	0.933804	0.170411	0.77397	0.0493179
836	SOCS6	0.0921636	0.144849	0.999998	0.0817196	0	0.578815	0.995164	0.0238187	0.999965	0.0921766	0.660474	0.0493445
837	MIB1	0.267931	0.132843	0.999998	0.0817196	0.0623793	0.15763	0.0154044	0.110573	0.999998	0.0795895	0.673936	0.0493659
838	KCNE3	0	0.572424	0.999998	0.0817196	0.950888	0.02866	0.0501305	0.110573	0.999744	0.103602	0.692122	0.0497423
839	PLA2R1	0.199475	0.144849	0.999998	0.0817196	0.108733	0.15763	0.167681	0.103021	0.999998	0.0801704	0.732156	0.0498079
